# Supplementary material for: Direct Targeted Degradation of Transposon RNAs by the Non-Canonical RNAi Pathway of the Fungus Mucor lusitanicus
Source: Int J Mol Sci. 2025 Mar 18;26(6):2738. doi: 10.3390/ijms26062738 (PMC11943222; doi:10.3390/ijms26062738)
Supplement: Supplementary file 1 [file ijms-26-02738-s001.zip]

Archive with 4 entries (4 files):
- Dataset S1.txt
- Dataset S2.txt
- Dataset S3.txt
- Supplementary Material.docx
