# Supplementary material for: Direct Targeted Degradation of Transposon RNAs by the Non-Canonical RNAi Pathway of the Fungus Mucor lusitanicus
Source: Int J Mol Sci. 2025 Mar 18;26(6):2738. doi: 10.3390/ijms26062738 (PMC11943222; doi:10.3390/ijms26062738)
Supplement: Supplementary file 1 [file ijms-26-02738-s001.zip › Dataset S1.txt]

Gene	R3B2KO.value	WT.value	log2foldchange	padjust	significance	gene_name	description
33615	15.79982916	0.146273611	6.753902852	2.35E-12	TRUE	MUCCIDRAFT_33615	glycoside hydrolase family 3 protein
155386	2.562546187	0.058144666	5.468347146	5.56E-10	TRUE	MUCCIDRAFT_155386	hypothetical protein
157923	2.337279867	0.108567008	4.424130068	0.002000538	TRUE	MUCCIDRAFT_157923	hypothetical protein
114483	203.0119806	10.11620069	4.326678414	1.73E-38	TRUE	MUCCIDRAFT_114483	hypothetical protein
38405	5.9737588	0.32975392	4.177754193	7.60E-31	TRUE	MUCCIDRAFT_38405	glycoside hydrolase family 3 protein
t116	13.06858732	0.747760592	4.136459291	1.02E-06	TRUE	MUCCIDRAFT_t116	tRNA-Ser
191182	3.657834129	0.221241074	4.044118327	1.07E-08	TRUE	MUCCIDRAFT_191182	hypothetical protein
155166	223.4184065	13.60133475	4.037855021	2.53E-15	TRUE	MUCCIDRAFT_155166	hypothetical protein
108855	0.408211284	0.028352467	3.851282458	7.89E-06	TRUE	MUCCIDRAFT_108855	hypothetical protein
166364	13.87645338	0.983718478	3.816124075	3.06E-16	TRUE	MUCCIDRAFT_166364	hypothetical protein
155817	1.01445359	0.073080186	3.799570122	0.00329005	TRUE	MUCCIDRAFT_155817	hypothetical protein
167392	0.507947113	0.036700158	3.787030922	0.014380791	TRUE	MUCCIDRAFT_167392	C2H2-type zinc finger transcription factor
109102	0.79826016	0.058375418	3.777689295	0.023012037	TRUE	MUCCIDRAFT_109102	hypothetical protein
161811	1.322096613	0.101811733	3.693055473	6.83E-08	TRUE	MUCCIDRAFT_161811	cytochrome P450 CYP5203
167058	0.403079224	0.031225832	3.687702643	2.15E-07	TRUE	MUCCIDRAFT_167058	hypothetical protein
140864	6.536533333	0.508433623	3.681997331	1.00E-14	TRUE	MUCCIDRAFT_140864	hypothetical protein
111191	4.559296428	0.367137905	3.633066441	4.61E-06	TRUE	MUCCIDRAFT_111191	hypothetical protein
149736	1.44619229	0.118285649	3.6202634	0.001170558	TRUE	MUCCIDRAFT_149736	hypothetical protein
142378	79.90602099	6.858405119	3.542201469	7.31E-14	TRUE	MUCCIDRAFT_142378	hypothetical protein
118188	0.44637501	0.041437877	3.420472369	0.000317235	TRUE	MUCCIDRAFT_118188	hypothetical protein
155573	45.6708962	4.312556803	3.40424516	6.90E-13	TRUE	MUCCIDRAFT_155573	hypothetical protein
113168	4.13185754	0.406309689	3.343411188	3.06E-07	TRUE	MUCCIDRAFT_113168	hypothetical protein
159871	14.34717683	1.477387154	3.27922557	6.79E-19	TRUE	MUCCIDRAFT_159871	hypothetical protein
177367	82.39602796	8.630602118	3.255012855	6.23E-46	TRUE	MUCCIDRAFT_177367	hypothetical protein
148944	1.464583721	0.157206741	3.220292241	7.69E-13	TRUE	MUCCIDRAFT_148944	glycoside hydrolase family 29 protein
115579	1.064882069	0.116425335	3.190035773	3.81E-06	TRUE	MUCCIDRAFT_115579	hypothetical protein
29874	43.63284397	4.791358697	3.186662645	1.77E-16	TRUE	MUCCIDRAFT_29874	hypothetical protein
140479	7.507624703	0.84344253	3.152546869	1.31E-09	TRUE	MUCCIDRAFT_140479	hypothetical protein
155592	274.1557697	31.26030331	3.13249315	3.29E-49	TRUE	MUCCIDRAFT_155592	hypothetical protein
108606	4.51341702	0.529405456	3.089552874	6.51E-05	TRUE	MUCCIDRAFT_108606	hypothetical protein
179978	226.8226168	27.01241951	3.069830045	6.91E-11	TRUE	MUCCIDRAFT_179978	hypothetical protein
105214	0.280575897	0.033560108	3.059739999	0.023886441	TRUE	MUCCIDRAFT_105214	hypothetical protein
165306	7.812927837	0.937877372	3.058872088	9.72E-10	TRUE	MUCCIDRAFT_165306	hypothetical protein
92193	3.815222775	0.461056357	3.04624188	0.000280115	TRUE	MUCCIDRAFT_92193	hypothetical protein
155500	91.54100389	11.31116334	3.016542273	5.00E-23	TRUE	MUCCIDRAFT_155500	hypothetical protein
114575	14.77632554	1.827902288	3.015116633	0.009855597	TRUE	MUCCIDRAFT_114575	hypothetical protein
106785	0.506746539	0.062914778	3.008413897	0.001480311	TRUE	MUCCIDRAFT_106785	hypothetical protein
162767	133.0228185	16.70352384	2.99350607	0.003614466	TRUE	MUCCIDRAFT_162767	hypothetical protein
35399	0.404296631	0.051626407	2.967530573	0.029742636	TRUE	MUCCIDRAFT_35399	hypothetical protein
136560	4.020734236	0.515321154	2.963901893	0.002537429	TRUE	MUCCIDRAFT_136560	carbohydrate esterase family 4 protein
93158	3.520504702	0.46898189	2.906413398	1.71E-06	TRUE	MUCCIDRAFT_93158	hypothetical protein
106254	60.24487344	8.09145205	2.895786338	3.23E-57	TRUE	MUCCIDRAFT_106254	hypothetical protein
156877	39.61927201	5.331123097	2.893372297	1.01E-09	TRUE	MUCCIDRAFT_156877	hypothetical protein
156991	0.723005743	0.098389561	2.87517913	0.024348002	TRUE	MUCCIDRAFT_156991	hypothetical protein
80037	2.676973861	0.365326879	2.87391181	1.27E-15	TRUE	MUCCIDRAFT_80037	hypothetical protein
157402	21.93618712	3.012334592	2.864467968	3.19E-06	TRUE	MUCCIDRAFT_157402	CYP509 protein
154743	106.0157562	14.62907184	2.857406097	3.87E-14	TRUE	MUCCIDRAFT_154743	hypothetical protein
156292	2.59015974	0.362772334	2.831390819	0.003727203	TRUE	MUCCIDRAFT_156292	hypothetical protein
93498	11.7228905	1.64860793	2.830037916	4.84E-22	TRUE	MUCCIDRAFT_93498	hypothetical protein
91563	38.7246273	5.468301479	2.823596937	2.65E-14	TRUE	MUCCIDRAFT_91563	hypothetical protein
158671	0.728500426	0.105658489	2.783273252	0.002386171	TRUE	MUCCIDRAFT_158671	hypothetical protein
107171	2.344199157	0.344250746	2.773413108	0.001665625	TRUE	MUCCIDRAFT_107171	hypothetical protein
112811	0.696357902	0.101438871	2.772431936	0.011068914	TRUE	MUCCIDRAFT_112811	hypothetical protein
157246	17.76238401	2.62732473	2.755976228	1.61E-29	TRUE	MUCCIDRAFT_157246	hypothetical protein
155711	119.2196717	17.67578291	2.753587434	2.44E-16	TRUE	MUCCIDRAFT_155711	hypothetical protein
156465	78.34587016	11.84827949	2.725247632	2.97E-12	TRUE	MUCCIDRAFT_156465	hypothetical protein
140695	5.230152786	0.792747211	2.720877399	1.30E-20	TRUE	MUCCIDRAFT_140695	hypothetical protein
182413	3.523309874	0.543057195	2.698008568	2.10E-07	TRUE	MUCCIDRAFT_182413	hypothetical protein
147401	2.09866027	0.324196629	2.693222036	4.25E-07	TRUE	MUCCIDRAFT_147401	hypothetical protein
35230	276.1606413	42.97230534	2.684122906	1.61E-63	TRUE	MUCCIDRAFT_35230	hypothetical protein
161426	1.508080551	0.234905541	2.681835203	2.35E-09	TRUE	MUCCIDRAFT_161426	hypothetical protein
156254	116.9740722	18.35682884	2.671860693	2.43E-10	TRUE	MUCCIDRAFT_156254	hypothetical protein
157288	334.8867344	52.55125942	2.671851843	4.69E-18	TRUE	MUCCIDRAFT_157288	hypothetical protein
112311	0.546323588	0.086894433	2.64567275	0.002342375	TRUE	MUCCIDRAFT_112311	hypothetical protein
146470	92.37706562	14.98268256	2.624176454	1.34E-40	TRUE	MUCCIDRAFT_146470	hypothetical protein
78968	12.2156039	1.979263651	2.623952579	1.82E-10	TRUE	MUCCIDRAFT_78968	hypothetical protein
153280	19.52235679	3.178253532	2.619394045	1.15E-26	TRUE	MUCCIDRAFT_153280	hypothetical protein
162091	10.03993564	1.635597594	2.617196482	1.79E-09	TRUE	MUCCIDRAFT_162091	hypothetical protein
106458	3.379880232	0.550905039	2.610612664	0.031553436	TRUE	MUCCIDRAFT_106458	hypothetical protein
31317	79.88361571	13.11742356	2.606469876	2.87E-11	TRUE	MUCCIDRAFT_31317	Phytoene dehydrogenase
104766	0.387099694	0.063272102	2.605538731	0.003361365	TRUE	MUCCIDRAFT_104766	hypothetical protein
MUCCIDRAFT_156301	251.5280309	130.6728242	0.944759187	2.24E-16	TRUE	MUCCIDRAFT_156301	hypothetical protein
86286	0.8904267	0.147108108	2.593234517	0.038500713	TRUE	MUCCIDRAFT_86286	hypothetical protein
182779	35.97446494	6.026344828	2.577523605	2.68E-17	TRUE	MUCCIDRAFT_182779	hypothetical protein
104593	18.05199266	3.040521777	2.567770001	0.000341328	TRUE	MUCCIDRAFT_104593	hypothetical protein
153454	9.663858199	1.634345792	2.563518652	8.63E-19	TRUE	MUCCIDRAFT_153454	hypothetical protein
111187	33.84933212	5.731453606	2.562685934	0.000740783	TRUE	MUCCIDRAFT_111187	hypothetical protein
50331	1.954943875	0.331484154	2.559062648	4.56E-08	TRUE	MUCCIDRAFT_50331	hypothetical protein
111504	0.658853218	0.111789958	2.556741642	3.51E-05	TRUE	MUCCIDRAFT_111504	hypothetical protein
MUCCIDRAFT_104329	23.87271702	12.25567778	0.961857503	7.84E-16	TRUE	MUCCIDRAFT_104329	hypothetical protein
MUCCIDRAFT_155336	254.2385781	131.4269037	0.951886078	1.16E-15	TRUE	MUCCIDRAFT_155336	hypothetical protein
83191	5.472624424	0.939652123	2.543037015	9.30E-23	TRUE	MUCCIDRAFT_83191	hypothetical protein
142083	43.9449343	7.602260123	2.53126256	6.83E-07	TRUE	MUCCIDRAFT_142083	hypothetical protein
110808	202.5771937	35.09853599	2.528972179	4.78E-10	TRUE	MUCCIDRAFT_110808	hypothetical protein
113018	3.199842427	0.555063769	2.527199838	2.30E-05	TRUE	MUCCIDRAFT_113018	hypothetical protein
MUCCIDRAFT_160852	34.90492635	18.01147254	0.954787526	1.59E-15	TRUE	MUCCIDRAFT_160852	hypothetical protein
112303	15.16086104	2.647871447	2.51665973	1.84E-07	TRUE	MUCCIDRAFT_112303	hypothetical protein
155531	25.65431507	4.591217185	2.482460191	7.23E-07	TRUE	MUCCIDRAFT_155531	hypothetical protein
142662	125.4601348	22.52439227	2.477650337	0.015307319	TRUE	MUCCIDRAFT_142662	hypothetical protein
34232	5.164551213	0.931495823	2.470034539	0.000451213	TRUE	MUCCIDRAFT_34232	hypothetical protein
MUCCIDRAFT_171631	282.6775436	151.2210678	0.902487526	4.82E-15	TRUE	MUCCIDRAFT_171631	hypothetical protein
160543	8.958519292	1.620674282	2.466270479	1.29E-14	TRUE	MUCCIDRAFT_160543	hypothetical protein
144573	1.826898134	0.331811517	2.461891391	0.011564618	TRUE	MUCCIDRAFT_144573	hypothetical protein
81595	2.526740812	0.465453233	2.443619435	0.001822517	TRUE	MUCCIDRAFT_81595	hypothetical protein
137746	89.90182315	16.6094298	2.43652433	4.02E-07	TRUE	MUCCIDRAFT_137746	hypothetical protein
182539	1.124753196	0.209125841	2.425731301	0.001012258	TRUE	MUCCIDRAFT_182539	hypothetical protein
171785	33.70289991	6.281743671	2.423733007	3.40E-55	TRUE	MUCCIDRAFT_171785	hypothetical protein
166257	18.43231573	3.44197517	2.420626683	1.26E-09	TRUE	MUCCIDRAFT_166257	hypothetical protein
155285	1.917887517	0.35762241	2.419343788	0.015331354	TRUE	MUCCIDRAFT_155285	hypothetical protein
139955	19.76644496	3.727317469	2.406565211	1.40E-09	TRUE	MUCCIDRAFT_139955	hypothetical protein
82930	0.723394625	0.136864038	2.405554389	0.000325374	TRUE	MUCCIDRAFT_82930	hypothetical protein
153150	12.6491511	2.394886123	2.400488996	4.64E-12	TRUE	MUCCIDRAFT_153150	hypothetical protein
163240	76.16473751	14.51006718	2.391920196	7.60E-13	TRUE	MUCCIDRAFT_163240	hypothetical protein
157486	91.56194442	17.46456635	2.390368742	1.13E-06	TRUE	MUCCIDRAFT_157486	hypothetical protein
114612	7.533956352	1.44663061	2.379297163	9.01E-07	TRUE	MUCCIDRAFT_114612	hypothetical protein
74494	0.775816193	0.149023089	2.376160951	0.014131335	TRUE	MUCCIDRAFT_74494	hypothetical protein
156606	4.833224678	0.932101759	2.372262534	0.002410149	TRUE	MUCCIDRAFT_156606	hypothetical protein
165444	22.47487103	4.342423771	2.37102446	2.15E-40	TRUE	MUCCIDRAFT_165444	hypothetical protein
140453	21.37130114	4.172023679	2.356657097	7.47E-17	TRUE	MUCCIDRAFT_140453	hypothetical protein
116239	1.010522444	0.198339833	2.34782039	0.049061467	TRUE	MUCCIDRAFT_116239	hypothetical protein
145356	11.8453781	2.328171463	2.347341994	1.76E-30	TRUE	MUCCIDRAFT_145356	hypothetical protein
78961	3.967903361	0.780376047	2.34406123	4.29E-06	TRUE	MUCCIDRAFT_78961	hypothetical protein
125596	4.716274615	0.930597277	2.337980775	0.001128766	TRUE	MUCCIDRAFT_125596	C2H2-type zinc finger transcription factor
145827	3.188653924	0.632527035	2.334454842	1.10E-07	TRUE	MUCCIDRAFT_145827	hypothetical protein
75846	14.82430924	2.941737283	2.332937171	1.59E-15	TRUE	MUCCIDRAFT_75846	hypothetical protein
135793	0.319550394	0.063588211	2.328433642	0.03867893	TRUE	MUCCIDRAFT_135793	hypothetical protein
110016	20.06407481	4.03342399	2.314510209	3.34E-18	TRUE	MUCCIDRAFT_110016	hypothetical protein
113966	0.379890932	0.076489644	2.310372258	0.011635415	TRUE	MUCCIDRAFT_113966	hypothetical protein
156313	23.83984726	4.819941061	2.306092275	0.000270307	TRUE	MUCCIDRAFT_156313	hypothetical protein
155735	90.15488265	18.34577594	2.296951365	5.00E-07	TRUE	MUCCIDRAFT_155735	chitin deacetylase
109599	1245.006827	253.6698537	2.295085667	9.45E-13	TRUE	MUCCIDRAFT_109599	hypothetical protein
MUCCIDRAFT_191328	63.610828	122.6795719	-0.947488586	6.10E-13	TRUE	MUCCIDRAFT_191328	isocitrate dehydrogenase NAD-dependent subunit 1
85242	0.383976541	0.078498408	2.284969318	0.049614145	TRUE	MUCCIDRAFT_85242	hypothetical protein
167418	1.66441803	0.342799058	2.27552702	0.00958327	TRUE	MUCCIDRAFT_167418	Homeodomain-like DNA binding domain-containing transcription factor
163852	0.261826718	0.054346346	2.267539	0.028366692	TRUE	MUCCIDRAFT_163852	hypothetical protein
85584	0.536486365	0.112457111	2.247356222	0.028292979	TRUE	MUCCIDRAFT_85584	hypothetical protein
142314	115.8577362	24.43675355	2.245248964	0.023012037	TRUE	MUCCIDRAFT_142314	hypothetical protein
76509	6.510053569	1.377186468	2.240123147	2.33E-06	TRUE	MUCCIDRAFT_76509	hypothetical protein
MUCCIDRAFT_77714	57.48290464	98.80247595	-0.781384434	1.75E-12	TRUE	MUCCIDRAFT_77714	hypothetical protein
MUCCIDRAFT_151123	12.52191725	22.02543389	-0.814474199	1.77E-12	TRUE	MUCCIDRAFT_151123	hypothetical protein
115594	0.915815011	0.195405776	2.228299026	0.000243066	TRUE	MUCCIDRAFT_115594	hypothetical protein
MUCCIDRAFT_187071	168.2334001	305.633538	-0.861307358	2.20E-12	TRUE	MUCCIDRAFT_187071	hypothetical protein
152708	1.250832536	0.270428077	2.213478435	4.32E-05	TRUE	MUCCIDRAFT_152708	hypothetical protein
159785	7.080955526	1.532563182	2.205293912	3.85E-05	TRUE	MUCCIDRAFT_159785	hypothetical protein
191377	831.4833574	180.465312	2.203945001	1.07E-12	TRUE	MUCCIDRAFT_191377	hypothetical protein
115609	15.65317825	3.444100433	2.182499593	7.41E-16	TRUE	MUCCIDRAFT_115609	hypothetical protein
79737	0.965921278	0.212883007	2.17959817	0.004473124	TRUE	MUCCIDRAFT_79737	hypothetical protein
148861	7.980633443	1.764277592	2.176426608	8.47E-07	TRUE	MUCCIDRAFT_148861	hypothetical protein
142496	5.705812688	1.262138075	2.175742977	0.000452586	TRUE	MUCCIDRAFT_142496	hypothetical protein
157526	0.607210152	0.133646086	2.174730402	0.02783968	TRUE	MUCCIDRAFT_157526	hypothetical protein
84805	2.397649249	0.530721065	2.173958102	1.19E-07	TRUE	MUCCIDRAFT_84805	hypothetical protein
MUCCIDRAFT_110833	8.658352096	17.06789235	-0.979817908	5.90E-12	TRUE	MUCCIDRAFT_110833	hypothetical protein
MUCCIDRAFT_114846	117.7223266	60.73487732	0.954677089	5.90E-12	TRUE	MUCCIDRAFT_114846	hypothetical protein
156125	155.1192902	34.45576111	2.170503633	8.09E-14	TRUE	MUCCIDRAFT_156125	hypothetical protein
164679	1.151269568	0.256325712	2.169144086	1.25E-05	TRUE	MUCCIDRAFT_164679	hypothetical protein
159414	52.78523659	11.73897187	2.168991666	1.32E-18	TRUE	MUCCIDRAFT_159414	hypothetical protein
149780	25.39362735	5.659609473	2.164483727	6.29E-07	TRUE	MUCCIDRAFT_149780	hypothetical protein
158509	4.001331187	0.900194671	2.15187516	2.78E-07	TRUE	MUCCIDRAFT_158509	hypothetical protein
165820	0.48596445	0.109718658	2.149861971	0.029357535	TRUE	MUCCIDRAFT_165820	Skn-1-like basic-leucine zipper transcription factor
105472	57.96109888	13.13438046	2.141583452	4.28E-09	TRUE	MUCCIDRAFT_105472	hypothetical protein
42629	1.892069613	0.429248387	2.138262436	2.91E-06	TRUE	MUCCIDRAFT_42629	CYP509 protein
121218	58.10126476	13.22779502	2.134750243	7.42E-11	TRUE	MUCCIDRAFT_121218	carbohydrate esterase family 4 protein
160087	4.342981725	0.987809311	2.134365687	0.004415685	TRUE	MUCCIDRAFT_160087	hypothetical protein
148979	24.10877738	5.495487911	2.132750509	4.29E-08	TRUE	MUCCIDRAFT_148979	hypothetical protein
112497	13.36533934	3.080519554	2.116959996	0.000190509	TRUE	MUCCIDRAFT_112497	hypothetical protein
MUCCIDRAFT_155715	15.32738147	30.58058453	-0.995485039	2.30E-11	TRUE	MUCCIDRAFT_155715	hypothetical protein
157316	82.2291512	19.04844356	2.110071232	7.18E-09	TRUE	MUCCIDRAFT_157316	hypothetical protein
109813	1.336948073	0.313884048	2.092213139	0.002943985	TRUE	MUCCIDRAFT_109813	hypothetical protein
162997	12.2986341	2.900893504	2.08401199	0.000120655	TRUE	MUCCIDRAFT_162997	hypothetical protein
MUCCIDRAFT_108278	40.96820264	22.01775432	0.895750598	4.03E-11	TRUE	MUCCIDRAFT_108278	C2H2-type zinc finger transcription factor
85858	1.36160827	0.320212219	2.083186955	0.012048395	TRUE	MUCCIDRAFT_85858	hypothetical protein
77555	1.314783156	0.310940141	2.082348436	0.01725432	TRUE	MUCCIDRAFT_77555	hypothetical protein
105918	0.927431513	0.219916873	2.074888963	0.002441639	TRUE	MUCCIDRAFT_105918	hypothetical protein
86936	1.042968261	0.247967259	2.071174878	2.41E-08	TRUE	MUCCIDRAFT_86936	hypothetical protein
MUCCIDRAFT_12667	22.89761423	41.63189425	-0.862166465	5.30E-11	TRUE	MUCCIDRAFT_12667	hypothetical protein
157276	182.1587433	43.70222438	2.059357598	1.04E-45	TRUE	MUCCIDRAFT_157276	glycosyltransferase family 1 protein
151838	2.140051133	0.514452703	2.055599179	0.015378095	TRUE	MUCCIDRAFT_151838	hypothetical protein
MUCCIDRAFT_177548	7.644865418	14.71461072	-0.944770546	6.50E-11	TRUE	MUCCIDRAFT_177548	hypothetical protein
135024	51.46416497	12.39009034	2.05420723	2.83E-28	TRUE	MUCCIDRAFT_135024	hypothetical protein
112448	21.16229071	5.12889161	2.043554036	5.98E-11	TRUE	MUCCIDRAFT_112448	hypothetical protein
107290	889.6225563	216.5739719	2.038271664	1.51E-07	TRUE	MUCCIDRAFT_107290	hypothetical protein
113953	3.59366271	0.877383113	2.035196048	0.001087716	TRUE	MUCCIDRAFT_113953	hypothetical protein
MUCCIDRAFT_139272	61.1561544	31.415541	0.960785434	1.00E-10	TRUE	MUCCIDRAFT_139272	hypothetical protein
157469	25.1665803	6.155599038	2.030892995	2.72E-09	TRUE	MUCCIDRAFT_157469	hypothetical protein
157132	498.7775131	122.0571629	2.030805468	8.89E-07	TRUE	MUCCIDRAFT_157132	hypothetical protein
137203	1.925590341	0.472831716	2.024353746	0.031110084	TRUE	MUCCIDRAFT_137203	hypothetical protein
161010	1.724323897	0.430216376	2.004360358	1.67E-11	TRUE	MUCCIDRAFT_161010	CCHC-type zinc finger transcription factor
154827	17.77317802	4.447536351	1.998202085	1.80E-07	TRUE	MUCCIDRAFT_154827	hypothetical protein
165975	15.15781313	3.80255756	1.994694447	7.62E-07	TRUE	MUCCIDRAFT_165975	hypothetical protein
155395	5.358928596	1.34830649	1.991151874	0.006919602	TRUE	MUCCIDRAFT_155395	hypothetical protein
155883	640.3049043	162.1128138	1.981733771	5.58E-25	TRUE	MUCCIDRAFT_155883	hypothetical protein
110029	16.65834067	4.219445824	1.980911219	6.37E-12	TRUE	MUCCIDRAFT_110029	hypothetical protein
90308	65.71754478	16.67371307	1.978647869	2.28E-38	TRUE	MUCCIDRAFT_90308	hypothetical protein
108145	1.561949447	0.397134095	1.977848631	0.023724268	TRUE	MUCCIDRAFT_108145	hypothetical protein
154858	760.1190423	193.2733168	1.975579273	1.58E-07	TRUE	MUCCIDRAFT_154858	hypothetical protein
189175	257.6392061	65.58375762	1.973853316	3.26E-07	TRUE	MUCCIDRAFT_189175	hypothetical protein
17593	54.76207099	14.00061674	1.967491166	2.85E-05	TRUE	MUCCIDRAFT_17593	hypothetical protein
106032	0.563999176	0.144578798	1.965208664	0.043212666	TRUE	MUCCIDRAFT_106032	hypothetical protein
105456	1.224848284	0.313477513	1.964812178	3.74E-05	TRUE	MUCCIDRAFT_105456	hypothetical protein
158084	0.931597241	0.240372348	1.951641499	0.032038042	TRUE	MUCCIDRAFT_158084	hypothetical protein
MUCCIDRAFT_157156	305.5578689	485.4175388	-0.667779777	2.09E-10	TRUE	MUCCIDRAFT_157156	hypothetical protein
136487	230.940954	59.83773235	1.948173229	1.53E-22	TRUE	MUCCIDRAFT_136487	hypothetical protein
MUCCIDRAFT_187297	451.1723931	673.5454802	-0.578095634	2.19E-10	TRUE	MUCCIDRAFT_187297	hypothetical protein
107332	1.369823261	0.356390866	1.943185326	0.001470315	TRUE	MUCCIDRAFT_107332	hypothetical protein
178894	283.1180236	73.69419692	1.941744412	1.10E-10	TRUE	MUCCIDRAFT_178894	hypothetical protein
156198	6.759092081	1.760905761	1.940176935	4.68E-06	TRUE	MUCCIDRAFT_156198	hypothetical protein
147534	2.889298293	0.752202443	1.939648341	0.000517685	TRUE	MUCCIDRAFT_147534	hypothetical protein
109863	5.122004098	1.337388322	1.938028164	2.99E-05	TRUE	MUCCIDRAFT_109863	hypothetical protein
138658	158.8141274	41.80073651	1.925603345	6.34E-11	TRUE	MUCCIDRAFT_138658	hypothetical protein
MUCCIDRAFT_187140	54.26700924	31.28554881	0.794650953	3.57E-10	TRUE	MUCCIDRAFT_187140	hypothetical protein
113746	20.74783237	5.462912396	1.925316416	0.000546879	TRUE	MUCCIDRAFT_113746	hypothetical protein
155549	53.68067965	14.18501535	1.920239022	0.003907942	TRUE	MUCCIDRAFT_155549	C2H2-type zinc finger transcription factor
MUCCIDRAFT_110101	5.746667878	3.431430297	0.743792014	4.26E-10	TRUE	MUCCIDRAFT_110101	hypothetical protein
MUCCIDRAFT_157515	565.2859746	934.751708	-0.725580669	4.47E-10	TRUE	MUCCIDRAFT_157515	hypothetical protein
140082	228.0458177	60.80073905	1.907155986	1.30E-11	TRUE	MUCCIDRAFT_140082	hypothetical protein
165362	1.224490591	0.325924896	1.906649909	0.006567854	TRUE	MUCCIDRAFT_165362	hypothetical protein
MUCCIDRAFT_114478	67.01751843	38.48465123	0.800401707	5.44E-10	TRUE	MUCCIDRAFT_114478	hypothetical protein
105623	8.871520235	2.369162463	1.906557253	0.034648056	TRUE	MUCCIDRAFT_105623	hypothetical protein
107961	7.435977539	1.985181471	1.905764928	1.55E-10	TRUE	MUCCIDRAFT_107961	hypothetical protein
185166	110.1331346	29.41029194	1.904782316	2.25E-25	TRUE	MUCCIDRAFT_185166	hypothetical protein
141273	9.399967817	2.511843396	1.903231219	2.73E-13	TRUE	MUCCIDRAFT_141273	hypothetical protein
115925	111.4032004	29.82538531	1.900912187	2.47E-05	TRUE	MUCCIDRAFT_115925	hypothetical protein
104582	3.977179093	1.070909484	1.893191115	0.00422226	TRUE	MUCCIDRAFT_104582	hypothetical protein
MUCCIDRAFT_141359	28.6673613	15.49701455	0.887256788	9.43E-10	TRUE	MUCCIDRAFT_141359	hypothetical protein
143641	14.51816565	3.911552642	1.89224144	1.53E-43	TRUE	MUCCIDRAFT_143641	hypothetical protein
MUCCIDRAFT_151049	139.9865739	82.3120096	0.766067555	9.71E-10	TRUE	MUCCIDRAFT_151049	hypothetical protein
160515	0.782415912	0.210980866	1.891838786	0.008904627	TRUE	MUCCIDRAFT_160515	hypothetical protein
151310	4.716472445	1.273063631	1.889511438	9.41E-06	TRUE	MUCCIDRAFT_151310	hypothetical protein
113194	3.711181198	1.002529301	1.887185349	2.98E-09	TRUE	MUCCIDRAFT_113194	hypothetical protein
80289	1.93359035	0.522301823	1.885479904	3.98E-07	TRUE	MUCCIDRAFT_80289	hypothetical protein
151821	18.47202101	5.005935603	1.883120052	9.23E-09	TRUE	MUCCIDRAFT_151821	hypothetical protein
MUCCIDRAFT_162617	27.36353911	49.80927719	-0.864158133	1.16E-09	TRUE	MUCCIDRAFT_162617	hypothetical protein
161121	102.6817681	27.88535738	1.880243847	8.23E-15	TRUE	MUCCIDRAFT_161121	hypothetical protein
82704	18.62934214	5.102495314	1.868491562	7.03E-12	TRUE	MUCCIDRAFT_82704	Homeodomain-like DNA binding domain-containing transcription factor
MUCCIDRAFT_73240	99.34590017	52.48351993	0.920554212	1.29E-09	TRUE	MUCCIDRAFT_73240	hypothetical protein
MUCCIDRAFT_146440	569.6855955	332.4297811	0.777114989	1.30E-09	TRUE	MUCCIDRAFT_146440	hypothetical protein
109978	5.502233765	1.509831386	1.864973431	0.000589241	TRUE	MUCCIDRAFT_109978	hypothetical protein
MUCCIDRAFT_159552	37.14108203	21.76546726	0.770865672	1.38E-09	TRUE	MUCCIDRAFT_159552	hypothetical protein
156978	103.0112831	28.57323967	1.850026713	8.59E-33	TRUE	MUCCIDRAFT_156978	hypothetical protein
116314	0.88563059	0.246225314	1.846234912	0.010448057	TRUE	MUCCIDRAFT_116314	hypothetical protein
108379	29.88818732	8.349171089	1.839508725	0.002814467	TRUE	MUCCIDRAFT_108379	hypothetical protein
157978	1.487761276	0.417610778	1.832734156	0.000143819	TRUE	MUCCIDRAFT_157978	hypothetical protein
MUCCIDRAFT_26195	95.73872299	63.42033274	0.594148912	1.70E-09	TRUE	MUCCIDRAFT_26195	hypothetical protein
168241	1.915935867	0.539991659	1.826405704	0.009950957	TRUE	MUCCIDRAFT_168241	hypothetical protein
112595	1.896370847	0.535498448	1.825002048	0.028119138	TRUE	MUCCIDRAFT_112595	hypothetical protein
72002	2.796588829	0.793164297	1.816775243	0.00329005	TRUE	MUCCIDRAFT_72002	hypothetical protein
MUCCIDRAFT_156085	491.9761638	846.2746262	-0.782522765	2.08E-09	TRUE	MUCCIDRAFT_156085	hypothetical protein
MUCCIDRAFT_141261	98.57947265	62.61342341	0.654775993	2.08E-09	TRUE	MUCCIDRAFT_141261	hypothetical protein
153534	124.8067141	35.43896531	1.816313772	2.06E-10	TRUE	MUCCIDRAFT_153534	hypothetical protein
MUCCIDRAFT_113167	92.40032519	48.4705341	0.93077161	2.19E-09	TRUE	MUCCIDRAFT_113167	hypothetical protein
78931	131.8101442	37.44961694	1.815332167	8.60E-14	TRUE	MUCCIDRAFT_78931	hypothetical protein
185607	6.499049122	1.85476997	1.807855297	2.49E-07	TRUE	MUCCIDRAFT_185607	CYP5206 protein
MUCCIDRAFT_139358	4.860786166	9.352874205	-0.943411863	2.35E-09	TRUE	MUCCIDRAFT_139358	hypothetical protein
110302	6.322876737	1.806577215	1.80538754	0.000685769	TRUE	MUCCIDRAFT_110302	CCCH-type zinc finger transcription factor
MUCCIDRAFT_155495	232.817942	128.7000848	0.855230016	2.37E-09	TRUE	MUCCIDRAFT_155495	carbohydrate-binding module family 13 protein
139399	25.27621851	7.276609297	1.795571745	2.13E-11	TRUE	MUCCIDRAFT_139399	hypothetical protein
MUCCIDRAFT_153891	124.0492404	65.93943824	0.911604476	2.40E-09	TRUE	MUCCIDRAFT_153891	hypothetical protein
85537	9.63035679	2.775473497	1.793059337	2.43E-07	TRUE	MUCCIDRAFT_85537	hypothetical protein
MUCCIDRAFT_180601	40.90832202	77.85032812	-0.92838467	2.43E-09	TRUE	MUCCIDRAFT_180601	hypothetical protein
MUCCIDRAFT_186373	246.2005084	138.4686418	0.830249723	2.57E-09	TRUE	MUCCIDRAFT_186373	hypothetical protein
22967	12.34510636	3.57008391	1.790582445	0.006373624	TRUE	MUCCIDRAFT_22967	hypothetical protein
111195	1.471594417	0.424642378	1.790084866	0.000116787	TRUE	MUCCIDRAFT_111195	hypothetical protein
73711	13.71089294	3.963620353	1.78991008	9.59E-11	TRUE	MUCCIDRAFT_73711	NDE2%2C mitochondrial external NADH dehydrogenase
146813	22.37009514	6.46828567	1.789457144	3.55E-10	TRUE	MUCCIDRAFT_146813	hypothetical protein
108021	0.474867839	0.137044824	1.787362268	0.038501578	TRUE	MUCCIDRAFT_108021	C2H2-type zinc finger transcription factor
80796	55.02643207	15.96661363	1.784769324	0.005310926	TRUE	MUCCIDRAFT_80796	hypothetical protein
111211	0.701505827	0.204141944	1.78026902	0.001104149	TRUE	MUCCIDRAFT_111211	hypothetical protein
72341	6.506839023	1.895807092	1.779141184	2.09E-10	TRUE	MUCCIDRAFT_72341	hypothetical protein
155797	1.438708822	0.418775743	1.777321797	0.047403942	TRUE	MUCCIDRAFT_155797	hypothetical protein
154895	43.93683445	12.94000347	1.763285523	6.35E-16	TRUE	MUCCIDRAFT_154895	CYP5210 protein
MUCCIDRAFT_152667	37.96551053	23.15029668	0.713647789	3.78E-09	TRUE	MUCCIDRAFT_152667	hypothetical protein
MUCCIDRAFT_111286	15.00984964	29.18564046	-0.95875803	4.04E-09	TRUE	MUCCIDRAFT_111286	hypothetical protein
MUCCIDRAFT_153524	18.27950984	30.10427164	-0.719428308	4.04E-09	TRUE	MUCCIDRAFT_153524	glycosyltransferase family 62 protein
155456	16.9948173	5.012141523	1.761895486	6.43E-06	TRUE	MUCCIDRAFT_155456	hypothetical protein
MUCCIDRAFT_184608	75.85837914	117.8782699	-0.6359052	4.18E-09	TRUE	MUCCIDRAFT_184608	alternative NADP(H) dehydrogenase
105610	40.49520093	11.93452844	1.76165915	5.22E-07	TRUE	MUCCIDRAFT_105610	hypothetical protein
32392	92.23768527	27.28710501	1.757004439	1.90E-13	TRUE	MUCCIDRAFT_32392	hypothetical protein
MUCCIDRAFT_138330	149.800116	90.29970904	0.730203973	4.92E-09	TRUE	MUCCIDRAFT_138330	hypothetical protein
108372	5.11919217	1.516485385	1.754869843	0.001859986	TRUE	MUCCIDRAFT_108372	p53-like transcription factor
178540	84.73095035	25.11144546	1.754519533	8.32E-09	TRUE	MUCCIDRAFT_178540	hypothetical protein
MUCCIDRAFT_186879	41.67830437	20.89837766	0.996110292	5.39E-09	TRUE	MUCCIDRAFT_186879	hypothetical protein
106517	15.06381141	4.476322591	1.749903634	1.49E-13	TRUE	MUCCIDRAFT_106517	hypothetical protein
111422	4.415136845	1.312133833	1.749341702	2.88E-07	TRUE	MUCCIDRAFT_111422	hypothetical protein
MUCCIDRAFT_163479	18.97717682	36.26072054	-0.934789286	5.87E-09	TRUE	MUCCIDRAFT_163479	hypothetical protein
MUCCIDRAFT_145213	39.06306014	25.13980358	0.635801843	5.91E-09	TRUE	MUCCIDRAFT_145213	hypothetical protein
80895	3.531534202	1.054417688	1.74231045	9.22E-06	TRUE	MUCCIDRAFT_80895	basic-leucine zipper transcription factor
80256	1.457568994	0.435294108	1.74226178	0.00876792	TRUE	MUCCIDRAFT_80256	carbohydrate esterase family 16 protein
154815	48.81712612	14.61138067	1.740004338	1.80E-09	TRUE	MUCCIDRAFT_154815	glycosyltransferase family 1 protein
43302	11.01820506	3.307988668	1.735782801	1.10E-07	TRUE	MUCCIDRAFT_43302	hypothetical protein
178553	39.61813827	11.90013037	1.734952774	4.29E-11	TRUE	MUCCIDRAFT_178553	hypothetical protein
MUCCIDRAFT_110829	691.6785049	359.3421702	0.944727178	7.84E-09	TRUE	MUCCIDRAFT_110829	hypothetical protein
MUCCIDRAFT_166411	17.75818728	33.18695792	-0.901466963	7.89E-09	TRUE	MUCCIDRAFT_166411	hypothetical protein
84715	0.453784347	0.13666975	1.72984301	0.024110541	TRUE	MUCCIDRAFT_84715	hypothetical protein
113779	4.287490832	1.300472958	1.720443194	6.50E-08	TRUE	MUCCIDRAFT_113779	hypothetical protein
85967	9.102705431	2.763083862	1.719233307	0.000597934	TRUE	MUCCIDRAFT_85967	hypothetical protein
MUCCIDRAFT_44932	37.78610908	20.22195708	0.9018177	9.38E-09	TRUE	MUCCIDRAFT_44932	cytochrome P450 CYP5203
154904	3.050035283	0.930203625	1.717017444	0.008404725	TRUE	MUCCIDRAFT_154904	hypothetical protein
109052	14.45163959	4.40584322	1.71306215	1.11E-07	TRUE	MUCCIDRAFT_109052	hypothetical protein
MUCCIDRAFT_155574	36.07667792	18.20326483	0.986437645	1.01E-08	TRUE	MUCCIDRAFT_155574	hypothetical protein
106753	6.779705073	2.076160793	1.708683091	0.029159284	TRUE	MUCCIDRAFT_106753	hypothetical protein
191058	256.6930648	78.63468929	1.70678698	4.03E-11	TRUE	MUCCIDRAFT_191058	hypothetical protein
157356	298.2988073	91.48660494	1.705059663	6.08E-09	TRUE	MUCCIDRAFT_157356	hypothetical protein
MUCCIDRAFT_148263	50.6744404	31.56927919	0.682654487	1.36E-08	TRUE	MUCCIDRAFT_148263	hypothetical protein
MUCCIDRAFT_90799	148.5518358	88.33867349	0.749778238	1.43E-08	TRUE	MUCCIDRAFT_90799	hypothetical protein
24286	3.248599245	0.998001714	1.702691622	0.035335663	TRUE	MUCCIDRAFT_24286	hypothetical protein
113824	17.43058983	5.353854445	1.701926992	9.99E-09	TRUE	MUCCIDRAFT_113824	hypothetical protein
77196	64.97398926	19.9801761	1.701206757	1.10E-07	TRUE	MUCCIDRAFT_77196	hypothetical protein
MUCCIDRAFT_150596	89.57817895	130.829634	-0.546524012	1.69E-08	TRUE	MUCCIDRAFT_150596	hypothetical protein
MUCCIDRAFT_156241	335.5379365	643.2676685	-0.938931664	1.70E-08	TRUE	MUCCIDRAFT_156241	hypothetical protein
MUCCIDRAFT_115146	406.1783891	609.7097318	-0.585966642	1.80E-08	TRUE	MUCCIDRAFT_115146	hypothetical protein
MUCCIDRAFT_160585	47.84099741	25.60030608	0.902377513	1.89E-08	TRUE	MUCCIDRAFT_160585	hypothetical protein
77403	4.056517497	1.246092411	1.700903741	0.000298846	TRUE	MUCCIDRAFT_77403	hypothetical protein
118761	7.238158512	2.23374342	1.695854286	7.50E-10	TRUE	MUCCIDRAFT_118761	hypothetical protein
167891	4.8426824	1.499363902	1.689389619	0.020009958	TRUE	MUCCIDRAFT_167891	hypothetical protein
MUCCIDRAFT_41627	62.43206802	38.1095897	0.712116228	2.34E-08	TRUE	MUCCIDRAFT_41627	hypothetical protein
112151	26.1613216	8.119253262	1.687426232	2.27E-18	TRUE	MUCCIDRAFT_112151	hypothetical protein
116272	0.806406999	0.25168781	1.682638383	0.028376021	TRUE	MUCCIDRAFT_116272	hypothetical protein
159340	47.26119204	14.73843785	1.680512953	6.58E-26	TRUE	MUCCIDRAFT_159340	hypothetical protein
156248	213.7909736	66.72508025	1.679850294	3.07E-05	TRUE	MUCCIDRAFT_156248	hypothetical protein
104334	2.529701251	0.791418325	1.678187948	0.002167588	TRUE	MUCCIDRAFT_104334	hypothetical protein
138737	11.60108835	3.63313799	1.674379367	1.67E-05	TRUE	MUCCIDRAFT_138737	hypothetical protein
115038	10.72635515	3.360720199	1.673750633	3.09E-06	TRUE	MUCCIDRAFT_115038	hypothetical protein
MUCCIDRAFT_144545	16.40481977	27.24968956	-0.731878153	3.02E-08	TRUE	MUCCIDRAFT_144545	hypothetical protein
MUCCIDRAFT_152367	100.5471059	55.78551887	0.850041056	3.12E-08	TRUE	MUCCIDRAFT_152367	hypothetical protein
MUCCIDRAFT_145020	37.63273886	20.7945212	0.85594454	3.18E-08	TRUE	MUCCIDRAFT_145020	hypothetical protein
107566	0.561996588	0.176752597	1.668353465	0.001104002	TRUE	MUCCIDRAFT_107566	hypothetical protein
157166	130.8697199	41.21500938	1.666834612	2.48E-10	TRUE	MUCCIDRAFT_157166	hypothetical protein
105619	19.34524482	6.111031851	1.661922243	4.20E-13	TRUE	MUCCIDRAFT_105619	hypothetical protein
141912	0.290193809	0.092356516	1.652092151	0.001483683	TRUE	MUCCIDRAFT_141912	hypothetical protein
148011	177.9638986	56.84850156	1.646352793	4.18E-09	TRUE	MUCCIDRAFT_148011	hypothetical protein
150794	47.89571318	15.32065983	1.644195919	7.53E-10	TRUE	MUCCIDRAFT_150794	hypothetical protein
107658	106.2146288	33.99322813	1.643256227	0.00012183	TRUE	MUCCIDRAFT_107658	yabby protein
104887	63.95328912	20.49550886	1.641676157	2.86E-16	TRUE	MUCCIDRAFT_104887	hypothetical protein
104141	23.26545163	7.458976081	1.641230663	0.000138406	TRUE	MUCCIDRAFT_104141	hypothetical protein
108290	2.29342376	0.736116141	1.640833554	0.000133349	TRUE	MUCCIDRAFT_108290	hypothetical protein
163700	7.298006776	2.348236861	1.635200836	4.30E-13	TRUE	MUCCIDRAFT_163700	hypothetical protein
41289	140.0507594	45.21128392	1.631166194	3.80E-06	TRUE	MUCCIDRAFT_41289	hypothetical protein
115371	550.16348	177.8162573	1.629545449	0.000665651	TRUE	MUCCIDRAFT_115371	hypothetical protein
146433	63.90133989	20.69288477	1.626631404	2.66E-10	TRUE	MUCCIDRAFT_146433	hypothetical protein
156065	30.37644975	9.863016246	1.622538788	7.81E-08	TRUE	MUCCIDRAFT_156065	hypothetical protein
MUCCIDRAFT_147388	100.2403106	161.3911828	-0.686996918	5.39E-08	TRUE	MUCCIDRAFT_147388	hypothetical protein
MUCCIDRAFT_189621	586.673185	331.0214326	0.825645736	5.41E-08	TRUE	MUCCIDRAFT_189621	hypothetical protein
MUCCIDRAFT_108229	56.9738614	29.94039271	0.928129088	5.58E-08	TRUE	MUCCIDRAFT_108229	hypothetical protein
MUCCIDRAFT_116745	47.14553655	80.64176224	-0.774487232	5.58E-08	TRUE	MUCCIDRAFT_116745	hypothetical protein
MUCCIDRAFT_155383	479.6605233	801.9785684	-0.74157615	5.67E-08	TRUE	MUCCIDRAFT_155383	hypothetical protein
109667	1.368220603	0.44774602	1.61166365	0.000468238	TRUE	MUCCIDRAFT_109667	hypothetical protein
MUCCIDRAFT_188676	35.25139173	21.16833544	0.735649522	5.89E-08	TRUE	MUCCIDRAFT_188676	hypothetical protein
32382	16.8700073	5.523587377	1.610460036	1.26E-14	TRUE	MUCCIDRAFT_32382	hypothetical protein
MUCCIDRAFT_159099	158.6812002	80.90219663	0.971855083	6.04E-08	TRUE	MUCCIDRAFT_159099	E1 component
MUCCIDRAFT_155157	66.69976597	128.3366877	-0.944502474	6.43E-08	TRUE	MUCCIDRAFT_155157	hypothetical protein
155110	370.6921349	121.7621383	1.606165728	3.28E-10	TRUE	MUCCIDRAFT_155110	hypothetical protein
MUCCIDRAFT_155761	20.96558311	11.09916431	0.916909656	6.71E-08	TRUE	MUCCIDRAFT_155761	hypothetical protein
MUCCIDRAFT_156903	74.00627134	132.1174403	-0.835937757	6.78E-08	TRUE	MUCCIDRAFT_156903	hypothetical protein
114740	2.146530567	0.704079488	1.606137148	0.035619809	TRUE	MUCCIDRAFT_114740	hypothetical protein
MUCCIDRAFT_162137	88.87988696	59.5596671	0.577483471	6.89E-08	TRUE	MUCCIDRAFT_162137	hypothetical protein
156766	4555.784443	1499.698871	1.603023577	3.24E-06	TRUE	MUCCIDRAFT_156766	hypothetical protein
MUCCIDRAFT_156592	77.83949035	49.93808415	0.640253435	7.51E-08	TRUE	MUCCIDRAFT_156592	hypothetical protein
MUCCIDRAFT_143123	1078.578129	1676.541383	-0.63635369	7.58E-08	TRUE	MUCCIDRAFT_143123	hypothetical protein
MUCCIDRAFT_157228	17.35256702	9.55438411	0.860323464	7.58E-08	TRUE	MUCCIDRAFT_157228	hypothetical protein
74780	2.61401678	0.864459935	1.598562776	0.008771873	TRUE	MUCCIDRAFT_74780	hypothetical protein
MUCCIDRAFT_81503	3.526297356	6.102179386	-0.790927336	7.76E-08	TRUE	MUCCIDRAFT_81503	Serine/threonine kinase hybrid HK
83961	1.219898001	0.403172527	1.597909025	0.012780832	TRUE	MUCCIDRAFT_83961	hypothetical protein
MUCCIDRAFT_139349	25.96700184	15.90312925	0.707295894	7.82E-08	TRUE	MUCCIDRAFT_139349	hypothetical protein
161753	40.12108328	13.25522605	1.597371465	0.000123377	TRUE	MUCCIDRAFT_161753	hypothetical protein
MUCCIDRAFT_109728	17.26989108	29.65801577	-0.780181256	1.07E-07	TRUE	MUCCIDRAFT_109728	hypothetical protein
110104	13.72738857	4.540331055	1.597260934	0.004485896	TRUE	MUCCIDRAFT_110104	hypothetical protein
MUCCIDRAFT_156071	767.3908601	502.7562861	0.610090758	1.10E-07	TRUE	MUCCIDRAFT_156071	hypothetical protein
78337	6.76434259	2.232996955	1.596508963	0.004640146	TRUE	MUCCIDRAFT_78337	hypothetical protein
114887	24.82419601	8.215102601	1.595597032	0.00571462	TRUE	MUCCIDRAFT_114887	hypothetical protein
157066	467.6663274	154.7702466	1.595315175	8.44E-06	TRUE	MUCCIDRAFT_157066	hypothetical protein
151898	8.65030245	2.863814813	1.593613642	2.83E-12	TRUE	MUCCIDRAFT_151898	hypothetical protein
157476	53.67497205	17.84620755	1.588649828	2.07E-05	TRUE	MUCCIDRAFT_157476	hypothetical protein
81750	2.394909376	0.797710852	1.586427813	7.53E-07	TRUE	MUCCIDRAFT_81750	hypothetical protein
MUCCIDRAFT_115231	53.3083101	86.99421117	-0.70651668	1.17E-07	TRUE	MUCCIDRAFT_115231	hypothetical protein
166949	3.19786776	1.067487412	1.581721083	9.41E-06	TRUE	MUCCIDRAFT_166949	hypothetical protein
MUCCIDRAFT_176399	381.8197593	219.5047725	0.798645561	1.21E-07	TRUE	MUCCIDRAFT_176399	hypothetical protein
131995	33.00650487	11.0296859	1.581481928	0.002657393	TRUE	MUCCIDRAFT_131995	carbohydrate esterase family 4 protein
MUCCIDRAFT_74528	93.10073951	166.1208911	-0.835381473	1.23E-07	TRUE	MUCCIDRAFT_74528	hypothetical protein
MUCCIDRAFT_139578	35.07862951	61.47986964	-0.809849364	1.25E-07	TRUE	MUCCIDRAFT_139578	hypothetical protein
155023	38.36349824	12.81979086	1.581321185	2.45E-27	TRUE	MUCCIDRAFT_155023	hypothetical protein
MUCCIDRAFT_36725	15.33789803	29.72700881	-0.955166083	1.29E-07	TRUE	MUCCIDRAFT_36725	hypothetical protein
MUCCIDRAFT_155776	1221.679261	1893.464459	-0.632165467	1.29E-07	TRUE	MUCCIDRAFT_155776	hypothetical protein
77497	6.565506343	2.200900381	1.576517905	1.14E-22	TRUE	MUCCIDRAFT_77497	hypothetical protein
MUCCIDRAFT_85600	29.49713002	49.66295978	-0.751811704	1.31E-07	TRUE	MUCCIDRAFT_85600	GATA-type zinc finger transcription factor
MUCCIDRAFT_105622	11.35231762	5.882773756	0.947948333	1.32E-07	TRUE	MUCCIDRAFT_105622	hypothetical protein
155518	14.29356862	4.799555011	1.57467492	4.47E-05	TRUE	MUCCIDRAFT_155518	hypothetical protein
MUCCIDRAFT_114603	69.98938495	39.95220862	0.808700598	1.47E-07	TRUE	MUCCIDRAFT_114603	hypothetical protein
113600	6.633274214	2.237616904	1.567551566	1.26E-05	TRUE	MUCCIDRAFT_113600	hypothetical protein
154133	119.1448151	40.19650674	1.567479572	1.12E-16	TRUE	MUCCIDRAFT_154133	hypothetical protein
MUCCIDRAFT_157278	254.7728362	135.6488044	0.909292004	1.58E-07	TRUE	MUCCIDRAFT_157278	hypothetical protein
167611	0.404280637	0.136457256	1.567359185	0.039203614	TRUE	MUCCIDRAFT_167611	hypothetical protein
MUCCIDRAFT_174866	78.45294329	41.70745979	0.911636581	1.61E-07	TRUE	MUCCIDRAFT_174866	hypothetical protein
157548	88.37460936	29.86266421	1.565129006	5.96E-08	TRUE	MUCCIDRAFT_157548	CYP509 protein
157479	105.1454729	35.53687244	1.565106907	0.000284895	TRUE	MUCCIDRAFT_157479	hypothetical protein
MUCCIDRAFT_155980	309.6928572	174.5752166	0.826929442	1.65E-07	TRUE	MUCCIDRAFT_155980	lambda repressor-like HTH type 3 transcription factor
183214	11.87812341	4.017406167	1.56496061	4.06E-11	TRUE	MUCCIDRAFT_183214	hypothetical protein
MUCCIDRAFT_166088	48.43131998	28.55098986	0.762153548	1.70E-07	TRUE	MUCCIDRAFT_166088	hypothetical protein
MUCCIDRAFT_105495	98.75738152	167.4941942	-0.761694942	1.70E-07	TRUE	MUCCIDRAFT_105495	hypothetical protein
115001	1.831172067	0.623599699	1.556071512	0.001206107	TRUE	MUCCIDRAFT_115001	hypothetical protein
138837	340.5405801	116.0147926	1.553369706	5.91E-06	TRUE	MUCCIDRAFT_138837	hypothetical protein
112093	4.082164217	1.389860312	1.553024826	0.048805567	TRUE	MUCCIDRAFT_112093	hypothetical protein
80058	2.710695887	0.926333907	1.549994899	1.55E-10	TRUE	MUCCIDRAFT_80058	hypothetical protein
104741	37.35121431	12.75986108	1.549503977	0.002274635	TRUE	MUCCIDRAFT_104741	hypothetical protein
81962	14.2383986	4.873442012	1.54632803	0.001250304	TRUE	MUCCIDRAFT_81962	glycoside hydrolase family 47 protein
112094	0.378592735	0.129677418	1.542110665	0.024672293	TRUE	MUCCIDRAFT_112094	hypothetical protein
MUCCIDRAFT_83443	24.32385295	36.87813483	-0.60046756	1.91E-07	TRUE	MUCCIDRAFT_83443	hypothetical protein
78885	3.032017638	1.041124386	1.540955873	0.032908357	TRUE	MUCCIDRAFT_78885	hypothetical protein
MUCCIDRAFT_105412	190.8557799	120.9360443	0.658023883	2.04E-07	TRUE	MUCCIDRAFT_105412	hypothetical protein
115568	1.643672873	0.565538439	1.540662938	4.81E-05	TRUE	MUCCIDRAFT_115568	hypothetical protein
MUCCIDRAFT_155727	37.34841343	56.44110876	-0.595912844	2.14E-07	TRUE	MUCCIDRAFT_155727	hypothetical protein
MUCCIDRAFT_155250	446.7661464	633.8797115	-0.50470407	2.15E-07	TRUE	MUCCIDRAFT_155250	hypothetical protein
156168	5.35165142	1.839415627	1.539317698	0.00447248	TRUE	MUCCIDRAFT_156168	hypothetical protein
MUCCIDRAFT_157418	52.66424694	30.48934061	0.788278834	2.20E-07	TRUE	MUCCIDRAFT_157418	hypothetical protein
143436	11.08402965	3.83858666	1.529035909	1.01E-05	TRUE	MUCCIDRAFT_143436	hypothetical protein
MUCCIDRAFT_121426	39.64681237	65.11510236	-0.715852272	2.28E-07	TRUE	MUCCIDRAFT_121426	hypothetical protein
MUCCIDRAFT_151354	325.9859922	213.0937536	0.613296652	2.29E-07	TRUE	MUCCIDRAFT_151354	Calreticulin CNE1
166162	2.605180689	0.907277211	1.523922249	0.00188396	TRUE	MUCCIDRAFT_166162	hypothetical protein
124347	28.78353589	10.0318178	1.520803293	1.71E-10	TRUE	MUCCIDRAFT_124347	hypothetical protein
MUCCIDRAFT_114672	51.05044217	30.3780739	0.748754823	2.45E-07	TRUE	MUCCIDRAFT_114672	p53-like transcription factor
138847	33.18419889	11.5661531	1.520353725	9.03E-06	TRUE	MUCCIDRAFT_138847	hypothetical protein
135016	574.3970198	200.5693502	1.517936958	0.001381075	TRUE	MUCCIDRAFT_135016	hypothetical protein
MUCCIDRAFT_154899	216.000739	143.8481795	0.586396758	2.68E-07	TRUE	MUCCIDRAFT_154899	hypothetical protein
155626	19.63140374	6.866402109	1.515701634	5.00E-05	TRUE	MUCCIDRAFT_155626	hypothetical protein
155794	60.33577192	21.12799989	1.513975657	0.000189248	TRUE	MUCCIDRAFT_155794	hypothetical protein
108974	29.95062784	10.53539164	1.507628314	2.44E-06	TRUE	MUCCIDRAFT_108974	hypothetical protein
MUCCIDRAFT_145859	436.9729013	804.1068917	-0.879832294	2.78E-07	TRUE	MUCCIDRAFT_145859	hypothetical protein
104285	0.798711929	0.281751153	1.503613954	0.000342921	TRUE	MUCCIDRAFT_104285	hypothetical protein
86684	3.469763588	1.233138171	1.491476658	0.029544778	TRUE	MUCCIDRAFT_86684	hypothetical protein
159994	119.503012	42.50793556	1.4912238	6.44E-09	TRUE	MUCCIDRAFT_159994	hypothetical protein
72465	46.81262145	16.67426146	1.489208301	0.012301284	TRUE	MUCCIDRAFT_72465	hypothetical protein
157916	11.48602979	4.094159079	1.487097573	1.73E-06	TRUE	MUCCIDRAFT_157916	hypothetical protein
24118	34.46518276	12.31147684	1.484935562	1.04E-09	TRUE	MUCCIDRAFT_24118	hypothetical protein
157511	82.92669927	29.65993402	1.483133644	7.24E-08	TRUE	MUCCIDRAFT_157511	hypothetical protein
156811	79.41181478	28.45118062	1.480686461	0.027659273	TRUE	MUCCIDRAFT_156811	hypothetical protein
45643	110.9594839	39.79230427	1.479430272	7.21E-15	TRUE	MUCCIDRAFT_45643	hypothetical protein
MUCCIDRAFT_156690	28.91082887	14.7374937	0.972529162	3.35E-07	TRUE	MUCCIDRAFT_156690	hypothetical protein
161491	0.701905924	0.251981743	1.47530766	0.04364529	TRUE	MUCCIDRAFT_161491	hypothetical protein
162807	6.105874173	2.194620314	1.47517128	9.70E-07	TRUE	MUCCIDRAFT_162807	hypothetical protein
106355	634.5207269	228.9586911	1.470444921	1.37E-15	TRUE	MUCCIDRAFT_106355	hypothetical protein
MUCCIDRAFT_130571	18.38554264	9.370010419	0.971862524	3.49E-07	TRUE	MUCCIDRAFT_130571	hypothetical protein
107081	52.44900911	18.94405187	1.469157533	0.003144729	TRUE	MUCCIDRAFT_107081	hypothetical protein
MUCCIDRAFT_107657	60.36739077	36.00474176	0.745706924	3.97E-07	TRUE	MUCCIDRAFT_107657	hypothetical protein
156744	26.3164312	9.528275003	1.466027967	0.002054756	TRUE	MUCCIDRAFT_156744	carbohydrate esterase family 4 protein
MUCCIDRAFT_108775	8.035441928	4.465487521	0.847681116	3.98E-07	TRUE	MUCCIDRAFT_108775	hypothetical protein
129225	0.851139128	0.308437494	1.461413869	0.01248769	TRUE	MUCCIDRAFT_129225	glycoside hydrolase family 29 protein
167148	113.6756881	41.38457652	1.457682934	0.020929351	TRUE	MUCCIDRAFT_167148	hypothetical protein
183529	105.4813372	38.42466841	1.456875237	9.24E-14	TRUE	MUCCIDRAFT_183529	hypothetical protein
MUCCIDRAFT_51749	44.96016418	76.53951383	-0.767296642	4.11E-07	TRUE	MUCCIDRAFT_51749	hypothetical protein
MUCCIDRAFT_147806	116.0625212	74.7841731	0.634086451	4.14E-07	TRUE	MUCCIDRAFT_147806	hypothetical protein
156721	7.760931727	2.83391252	1.452665271	8.23E-10	TRUE	MUCCIDRAFT_156721	hypothetical protein
84477	85.88251605	31.38559501	1.452209441	2.87E-05	TRUE	MUCCIDRAFT_84477	glycoside hydrolase family 37 protein
MUCCIDRAFT_46521	1511.175401	2327.173886	-0.622904601	4.22E-07	TRUE	MUCCIDRAFT_46521	hypothetical protein
85566	4.053314848	1.482032795	1.451824311	0.002123367	TRUE	MUCCIDRAFT_85566	hypothetical protein
156069	21.05256216	7.727825666	1.446013323	0.000398305	TRUE	MUCCIDRAFT_156069	hypothetical protein
MUCCIDRAFT_176370	33.53912746	56.82683461	-0.7608288	4.41E-07	TRUE	MUCCIDRAFT_176370	hypothetical protein
MUCCIDRAFT_156910	332.3209171	606.1874941	-0.867174838	4.61E-07	TRUE	MUCCIDRAFT_156910	hypothetical protein
MUCCIDRAFT_79075	424.6881517	667.6028387	-0.652596652	4.63E-07	TRUE	MUCCIDRAFT_79075	hypothetical protein
MUCCIDRAFT_184304	14.99213045	8.924562996	0.748158938	4.65E-07	TRUE	MUCCIDRAFT_184304	hypothetical protein
77633	34.70012019	12.75106757	1.44403852	0.00927455	TRUE	MUCCIDRAFT_77633	hypothetical protein
MUCCIDRAFT_182365	12.86666062	6.759562487	0.928984181	4.85E-07	TRUE	MUCCIDRAFT_182365	hypothetical protein
MUCCIDRAFT_155989	206.0723775	126.874751	0.6996538	4.99E-07	TRUE	MUCCIDRAFT_155989	hypothetical protein
164671	133.6606829	49.25284824	1.440307685	7.73E-09	TRUE	MUCCIDRAFT_164671	C2H2-type zinc finger transcription factor
132688	108.1014802	39.83934206	1.439888751	2.70E-12	TRUE	MUCCIDRAFT_132688	benzoquinone reductase
116340	35.54182972	13.12705001	1.43701433	1.69E-06	TRUE	MUCCIDRAFT_116340	hypothetical protein
154912	53.57208336	19.78705605	1.436985064	0.003143917	TRUE	MUCCIDRAFT_154912	hypothetical protein
79827	3.874793	1.431359156	1.433994929	0.015113	TRUE	MUCCIDRAFT_79827	hypothetical protein
91055	14.49486601	5.360613496	1.433310662	0.000796869	TRUE	MUCCIDRAFT_91055	hypothetical protein
MUCCIDRAFT_155853	174.6023998	329.2280886	-0.914938296	5.32E-07	TRUE	MUCCIDRAFT_155853	hypothetical protein
114894	2.576191192	0.954651659	1.431262374	0.024548972	TRUE	MUCCIDRAFT_114894	hypothetical protein
MUCCIDRAFT_154372	19.25982313	38.11116185	-0.984462948	5.58E-07	TRUE	MUCCIDRAFT_154372	hypothetical protein
MUCCIDRAFT_109113	5.783300215	9.861559235	-0.770668948	5.62E-07	TRUE	MUCCIDRAFT_109113	hypothetical protein
MUCCIDRAFT_31173	81.11410552	148.5421309	-0.87221187	5.66E-07	TRUE	MUCCIDRAFT_31173	hypothetical protein
MUCCIDRAFT_155170	762.589712	478.138221	0.673441208	5.74E-07	TRUE	MUCCIDRAFT_155170	hypothetical protein
MUCCIDRAFT_86687	2.836508257	5.181718971	-0.86804059	5.75E-07	TRUE	MUCCIDRAFT_86687	hypothetical protein
MUCCIDRAFT_156860	2184.33522	3420.48138	-0.647004649	6.16E-07	TRUE	MUCCIDRAFT_156860	hypothetical protein
MUCCIDRAFT_84104	16.0661173	9.117878769	0.816875714	6.26E-07	TRUE	MUCCIDRAFT_84104	hypothetical protein
182647	31.20848643	11.59089906	1.429217232	1.34E-07	TRUE	MUCCIDRAFT_182647	hypothetical protein
162849	289.7595849	107.7311977	1.42739986	6.34E-17	TRUE	MUCCIDRAFT_162849	hypothetical protein
183978	2.637182852	0.980664546	1.427139635	0.008407115	TRUE	MUCCIDRAFT_183978	hypothetical protein
MUCCIDRAFT_79409	129.3024183	80.83120797	0.677727383	6.73E-07	TRUE	MUCCIDRAFT_79409	hypothetical protein
161392	4.184122312	1.555210457	1.42641407	1.70E-07	TRUE	MUCCIDRAFT_161392	hypothetical protein
152792	49.81096679	18.5448773	1.425269798	1.53E-10	TRUE	MUCCIDRAFT_152792	hypothetical protein
108490	118.1891953	44.01118942	1.424903352	1.02E-05	TRUE	MUCCIDRAFT_108490	hypothetical protein
165806	11.38709236	4.24106236	1.42391633	0.001824417	TRUE	MUCCIDRAFT_165806	hypothetical protein
161881	22.60810796	8.43001601	1.4228133	7.43E-05	TRUE	MUCCIDRAFT_161881	hypothetical protein
186024	212.4721619	79.479072	1.418570342	1.39E-11	TRUE	MUCCIDRAFT_186024	hypothetical protein
180692	110.8405901	41.46949816	1.418284112	5.70E-09	TRUE	MUCCIDRAFT_180692	hypothetical protein
79895	4.63937914	1.737438871	1.415743143	0.006793905	TRUE	MUCCIDRAFT_79895	carbohydrate-binding module family 21 protein
83946	49.01978619	18.4087389	1.412855922	1.53E-22	TRUE	MUCCIDRAFT_83946	hypothetical protein
122340	437.0007446	164.2202093	1.411989127	0.004405943	TRUE	MUCCIDRAFT_122340	carbohydrate esterase family 4 protein
156287	187.1520266	70.51837596	1.408062388	4.78E-12	TRUE	MUCCIDRAFT_156287	hypothetical protein
MUCCIDRAFT_109804	11.36896658	6.825608635	0.736132295	8.03E-07	TRUE	MUCCIDRAFT_109804	hypothetical protein
125943	36.5401822	13.7755049	1.406656766	7.27E-05	TRUE	MUCCIDRAFT_125943	fork head transcription factor
107136	1.936345568	0.732075984	1.405051321	0.004415685	TRUE	MUCCIDRAFT_107136	hypothetical protein
MUCCIDRAFT_110598	9.827714177	5.045866759	0.961447848	8.32E-07	TRUE	MUCCIDRAFT_110598	hypothetical protein
159317	34.8878219	13.20448092	1.40147907	3.04E-07	TRUE	MUCCIDRAFT_159317	hypothetical protein
MUCCIDRAFT_153179	2463.940584	3740.886555	-0.60240376	8.47E-07	TRUE	MUCCIDRAFT_153179	hypothetical protein
163567	6.09950164	2.310429521	1.401435782	6.89E-05	TRUE	MUCCIDRAFT_163567	hypothetical protein
MUCCIDRAFT_149889	19.22715884	10.0636799	0.933604164	8.77E-07	TRUE	MUCCIDRAFT_149889	hypothetical protein
76764	23.37861515	8.907904234	1.391887146	6.42E-06	TRUE	MUCCIDRAFT_76764	hypothetical protein
MUCCIDRAFT_79761	18.13769643	10.88983184	0.735938036	8.93E-07	TRUE	MUCCIDRAFT_79761	C2H2-type zinc finger transcription factor
141196	88.70354785	33.81967134	1.391054136	1.57E-09	TRUE	MUCCIDRAFT_141196	glycosyltransferase family 3 protein
MUCCIDRAFT_156111	951.8122983	1371.38789	-0.526869177	9.63E-07	TRUE	MUCCIDRAFT_156111	hypothetical protein
106618	3.954366601	1.509191736	1.388790426	1.75E-12	TRUE	MUCCIDRAFT_106618	hypothetical protein
MUCCIDRAFT_170452	37.69932533	24.96195906	0.594690586	9.71E-07	TRUE	MUCCIDRAFT_170452	hypothetical protein
MUCCIDRAFT_154716	74.01453524	39.43288504	0.908371303	1.02E-06	TRUE	MUCCIDRAFT_154716	hypothetical protein
156379	3.871646898	1.482811032	1.386974044	0.014431378	TRUE	MUCCIDRAFT_156379	hypothetical protein
MUCCIDRAFT_182801	102.0054907	57.65742645	0.822851429	1.04E-06	TRUE	MUCCIDRAFT_182801	hypothetical protein
MUCCIDRAFT_116290	7.156555595	3.801423844	0.912987178	1.07E-06	TRUE	MUCCIDRAFT_116290	hypothetical protein
186086	143.1736684	54.80559422	1.385361691	0.000378659	TRUE	MUCCIDRAFT_186086	hypothetical protein
MUCCIDRAFT_149080	1858.633221	1020.700948	0.864716837	1.12E-06	TRUE	MUCCIDRAFT_149080	hypothetical protein
77243	21.86339139	8.37360711	1.384855621	4.38E-09	TRUE	MUCCIDRAFT_77243	hypothetical protein
MUCCIDRAFT_163866	12.50399216	23.50855679	-0.911205401	1.13E-06	TRUE	MUCCIDRAFT_163866	C2H2-type zinc finger transcription factor
MUCCIDRAFT_39266	93.22026198	65.23300756	0.51504309	1.15E-06	TRUE	MUCCIDRAFT_39266	hypothetical protein
MUCCIDRAFT_154973	354.1507492	504.4352045	-0.510297808	1.16E-06	TRUE	MUCCIDRAFT_154973	hypothetical protein
174374	24.35456237	9.332614234	1.383538467	0.000134142	TRUE	MUCCIDRAFT_174374	hypothetical protein
MUCCIDRAFT_33319	15.91253152	28.24681436	-0.828676619	1.28E-06	TRUE	MUCCIDRAFT_33319	hypothetical protein
MUCCIDRAFT_81857	96.36751939	55.07542467	0.806986511	1.38E-06	TRUE	MUCCIDRAFT_81857	hypothetical protein
MUCCIDRAFT_105913	33.46266608	19.60780619	0.771565941	1.47E-06	TRUE	MUCCIDRAFT_105913	hypothetical protein
163802	5.842635543	2.235391292	1.38346785	0.000760521	TRUE	MUCCIDRAFT_163802	carbohydrate-binding module family 48 protein
174595	163.9955794	62.88770412	1.382745862	4.75E-08	TRUE	MUCCIDRAFT_174595	hypothetical protein
114945	1.858371466	0.714827949	1.379718969	4.22E-07	TRUE	MUCCIDRAFT_114945	hypothetical protein
136148	90.32463436	34.73397592	1.378723377	6.73E-26	TRUE	MUCCIDRAFT_136148	hypothetical protein
154682	1048.724752	403.3880381	1.378383664	1.28E-17	TRUE	MUCCIDRAFT_154682	hypothetical protein
MUCCIDRAFT_110811	35.49244764	20.73914046	0.775206978	1.68E-06	TRUE	MUCCIDRAFT_110811	hypothetical protein
108360	5.383845329	2.070927713	1.377163495	1.22E-08	TRUE	MUCCIDRAFT_108360	hypothetical protein
MUCCIDRAFT_114676	19.71924072	31.88107043	-0.692986663	1.70E-06	TRUE	MUCCIDRAFT_114676	SMP3/SAP2/LAS2/O3527 protein
171024	150.1226448	57.79453425	1.377106073	3.67E-06	TRUE	MUCCIDRAFT_171024	hypothetical protein
161789	2.641668644	1.017130271	1.376744869	1.01E-05	TRUE	MUCCIDRAFT_161789	hypothetical protein
132050	82.31835034	31.71629382	1.376162035	0.000920884	TRUE	MUCCIDRAFT_132050	hypothetical protein
114766	86.09496993	33.36929707	1.367416419	0.002518944	TRUE	MUCCIDRAFT_114766	C2H2-type zinc finger transcription factor
MUCCIDRAFT_173341	29.9142488	20.65241653	0.534487229	1.72E-06	TRUE	MUCCIDRAFT_173341	hypothetical protein
117999	8.179212166	3.169593607	1.36707014	0.005198136	TRUE	MUCCIDRAFT_117999	glycoside hydrolase family 20 protein
112108	69.03681238	26.77203788	1.366522239	4.78E-11	TRUE	MUCCIDRAFT_112108	hypothetical protein
MUCCIDRAFT_152140	47.55838377	83.87469443	-0.818377705	1.74E-06	TRUE	MUCCIDRAFT_152140	hypothetical protein
MUCCIDRAFT_78608	11.83270934	7.000129201	0.757610807	1.74E-06	TRUE	MUCCIDRAFT_78608	hypothetical protein
MUCCIDRAFT_162035	49.88940471	32.89005655	0.601068805	1.75E-06	TRUE	MUCCIDRAFT_162035	hypothetical protein
MUCCIDRAFT_111145	8.722318957	4.414043591	0.982505114	1.77E-06	TRUE	MUCCIDRAFT_111145	hypothetical protein
MUCCIDRAFT_182734	32.09242384	48.76212726	-0.60350355	1.78E-06	TRUE	MUCCIDRAFT_182734	hypothetical protein
MUCCIDRAFT_110036	59.82421854	30.8153801	0.957089032	1.78E-06	TRUE	MUCCIDRAFT_110036	hypothetical protein
134783	4.930067888	1.911175228	1.364809495	0.026786018	TRUE	MUCCIDRAFT_134783	cytochrome P450 CYP5207
MUCCIDRAFT_156019	24.67435133	15.77822638	0.644883778	1.85E-06	TRUE	MUCCIDRAFT_156019	hypothetical protein
158611	27.95887516	10.87017321	1.362896704	0.012325065	TRUE	MUCCIDRAFT_158611	hypothetical protein
MUCCIDRAFT_152756	145.5048372	74.55573782	0.964635718	1.87E-06	TRUE	MUCCIDRAFT_152756	glycosyltransferase family 35 protein
114717	7.07511297	2.752090726	1.361491451	0.000505841	TRUE	MUCCIDRAFT_114717	hypothetical protein
MUCCIDRAFT_108408	30.28439483	49.58882985	-0.711766536	2.01E-06	TRUE	MUCCIDRAFT_108408	hypothetical protein
MUCCIDRAFT_92044	91.82589899	53.85487149	0.769703363	2.01E-06	TRUE	MUCCIDRAFT_92044	hypothetical protein
157303	20.79697665	8.092534486	1.360952252	1.84E-12	TRUE	MUCCIDRAFT_157303	hypothetical protein
MUCCIDRAFT_142601	56.09617068	101.4992575	-0.855343382	2.02E-06	TRUE	MUCCIDRAFT_142601	hypothetical protein
MUCCIDRAFT_142616	104.4128429	154.5231823	-0.565643859	2.02E-06	TRUE	MUCCIDRAFT_142616	hypothetical protein
185990	58.43452164	22.78399435	1.358835839	0.000187599	TRUE	MUCCIDRAFT_185990	hypothetical protein
161895	3.158738675	1.231409357	1.357590712	7.81E-06	TRUE	MUCCIDRAFT_161895	hypothetical protein
MUCCIDRAFT_127245	10.22446882	16.358266	-0.677958601	2.14E-06	TRUE	MUCCIDRAFT_127245	hypothetical protein
157965	2.355816232	0.917277635	1.35750203	0.029310156	TRUE	MUCCIDRAFT_157965	hypothetical protein
114725	2.79799543	1.092450549	1.35595577	0.004810209	TRUE	MUCCIDRAFT_114725	hypothetical protein
MUCCIDRAFT_161192	193.3596792	100.0690115	0.950211148	2.17E-06	TRUE	MUCCIDRAFT_161192	hypothetical protein
MUCCIDRAFT_106580	115.9408399	226.919409	-0.968726788	2.20E-06	TRUE	MUCCIDRAFT_106580	hypothetical protein
122488	7.591783234	2.970546009	1.355224742	0.001468743	TRUE	MUCCIDRAFT_122488	hypothetical protein
MUCCIDRAFT_167581	43.04977473	62.05409473	-0.527305072	2.20E-06	TRUE	MUCCIDRAFT_167581	hypothetical protein
MUCCIDRAFT_80702	11.67840838	22.42927566	-0.940738908	2.21E-06	TRUE	MUCCIDRAFT_80702	Zn(2)-C6 fungal-specific transcription factor
MUCCIDRAFT_144912	67.39672126	39.86470727	0.757361746	2.28E-06	TRUE	MUCCIDRAFT_144912	hypothetical protein
MUCCIDRAFT_156951	54.63744922	89.00923136	-0.70386569	2.32E-06	TRUE	MUCCIDRAFT_156951	hypothetical protein
104163	1.015001637	0.396423953	1.354420788	0.004616608	TRUE	MUCCIDRAFT_104163	hypothetical protein
80057	5.315459819	2.0818689	1.351608542	1.80E-07	TRUE	MUCCIDRAFT_80057	hypothetical protein
108447	3.627188991	1.424373316	1.348172572	2.34E-08	TRUE	MUCCIDRAFT_108447	C2H2-type zinc finger transcription factor
155263	166.6622786	65.54641205	1.346210999	3.33E-08	TRUE	MUCCIDRAFT_155263	hypothetical protein
MUCCIDRAFT_111174	122.8730921	79.7097884	0.624144617	2.59E-06	TRUE	MUCCIDRAFT_111174	hypothetical protein
MUCCIDRAFT_104700	20.08317088	12.9761495	0.630031358	2.59E-06	TRUE	MUCCIDRAFT_104700	hypothetical protein
MUCCIDRAFT_153230	23.78816419	12.9232262	0.880563676	2.70E-06	TRUE	MUCCIDRAFT_153230	hypothetical protein
MUCCIDRAFT_180688	23.65508975	13.89372735	0.767446487	2.76E-06	TRUE	MUCCIDRAFT_180688	hypothetical protein
MUCCIDRAFT_105410	22.00563543	12.8464461	0.775997117	2.77E-06	TRUE	MUCCIDRAFT_105410	hypothetical protein
MUCCIDRAFT_50929	152.9960766	109.6755081	0.48026702	2.78E-06	TRUE	MUCCIDRAFT_50929	hypothetical protein
140498	62.41829337	24.5494816	1.346089115	2.96E-08	TRUE	MUCCIDRAFT_140498	hypothetical protein
MUCCIDRAFT_124004	150.3707184	212.3181829	-0.497694009	2.84E-06	TRUE	MUCCIDRAFT_124004	hypothetical protein
MUCCIDRAFT_112283	23.75437054	12.83425078	0.888291267	2.91E-06	TRUE	MUCCIDRAFT_112283	hypothetical protein
139193	9.925663426	3.907456679	1.343358853	3.37E-05	TRUE	MUCCIDRAFT_139193	hypothetical protein
MUCCIDRAFT_114071	5.400225429	3.010593593	0.842267147	2.92E-06	TRUE	MUCCIDRAFT_114071	hypothetical protein
MUCCIDRAFT_158351	3.840850326	7.118254243	-0.889329731	3.01E-06	TRUE	MUCCIDRAFT_158351	hypothetical protein
MUCCIDRAFT_110815	29.01396462	16.46821023	0.816487621	3.07E-06	TRUE	MUCCIDRAFT_110815	hypothetical protein
MUCCIDRAFT_173000	1923.17997	2809.683182	-0.546908751	3.07E-06	TRUE	MUCCIDRAFT_173000	hypothetical protein
MUCCIDRAFT_157549	42.06016285	27.15004255	0.631700086	3.08E-06	TRUE	MUCCIDRAFT_157549	hypothetical protein
MUCCIDRAFT_156359	46.4049293	89.15506478	-0.942126885	3.09E-06	TRUE	MUCCIDRAFT_156359	hypothetical protein
48488	12.23846732	4.824214096	1.342942416	8.18E-10	TRUE	MUCCIDRAFT_48488	hypothetical protein
MUCCIDRAFT_167193	46.93260359	87.21983055	-0.894087253	3.10E-06	TRUE	MUCCIDRAFT_167193	hypothetical protein
114253	12.43910246	4.906866371	1.341017733	0.002143186	TRUE	MUCCIDRAFT_114253	hypothetical protein
186366	54.70189864	21.61210185	1.339766315	0.000105943	TRUE	MUCCIDRAFT_186366	glycosyltransferase family 8 protein
109227	6.094610238	2.409090784	1.338812032	0.002750347	TRUE	MUCCIDRAFT_109227	hypothetical protein
164774	14.41349634	5.698520471	1.338362741	0.016880826	TRUE	MUCCIDRAFT_164774	hypothetical protein
MUCCIDRAFT_157240	152.9206517	103.2152473	0.56705952	3.39E-06	TRUE	MUCCIDRAFT_157240	hypothetical protein
MUCCIDRAFT_107936	94.50109159	53.27185262	0.8268779	3.45E-06	TRUE	MUCCIDRAFT_107936	hypothetical protein
MUCCIDRAFT_93226	219.9054529	132.5653447	0.730156334	3.49E-06	TRUE	MUCCIDRAFT_93226	hypothetical protein
155113	16.74846396	6.647835244	1.333074022	4.25E-10	TRUE	MUCCIDRAFT_155113	hypothetical protein
110388	33.70874938	13.38747828	1.332492395	1.62E-09	TRUE	MUCCIDRAFT_110388	hypothetical protein
MUCCIDRAFT_156535	687.1617754	982.5004651	-0.515789441	3.60E-06	TRUE	MUCCIDRAFT_156535	hypothetical protein
MUCCIDRAFT_160720	26.65333707	14.34640107	0.893446762	3.67E-06	TRUE	MUCCIDRAFT_160720	hypothetical protein
83385	1.509553557	0.59931729	1.331302518	0.005840163	TRUE	MUCCIDRAFT_83385	hypothetical protein
MUCCIDRAFT_81735	14.33055168	24.68153522	-0.784213273	3.67E-06	TRUE	MUCCIDRAFT_81735	hypothetical protein
85707	10.19823227	4.053738098	1.330509395	1.63E-07	TRUE	MUCCIDRAFT_85707	hypothetical protein
153053	1.607471374	0.639991904	1.330003064	0.029994593	TRUE	MUCCIDRAFT_153053	hypothetical protein
37717	2.342834935	0.930998134	1.329258	0.005190023	TRUE	MUCCIDRAFT_37717	cytochrome P450 CYP5203
140608	1.529630267	0.608175394	1.329200605	0.000788109	TRUE	MUCCIDRAFT_140608	hypothetical protein
117141	3.875584791	1.543724329	1.328540844	5.62E-06	TRUE	MUCCIDRAFT_117141	hypothetical protein
MUCCIDRAFT_157434	338.9832692	461.5212589	-0.445172366	3.80E-06	TRUE	MUCCIDRAFT_157434	hypothetical protein
106238	55.74734624	22.20248561	1.328304878	3.39E-19	TRUE	MUCCIDRAFT_106238	hypothetical protein
110931	9.837962817	3.913916291	1.328081271	0.000492196	TRUE	MUCCIDRAFT_110931	hypothetical protein
MUCCIDRAFT_189339	100.3974355	57.39398445	0.806558819	3.82E-06	TRUE	MUCCIDRAFT_189339	CCCH-type zinc finger transcription factor
MUCCIDRAFT_155396	36.05658321	65.78581692	-0.867308743	3.87E-06	TRUE	MUCCIDRAFT_155396	hypothetical protein
MUCCIDRAFT_85284	62.96452249	38.77048759	0.699767973	3.88E-06	TRUE	MUCCIDRAFT_85284	hypothetical protein
188453	42.3575554	16.87500907	1.327688558	0.026190526	TRUE	MUCCIDRAFT_188453	hypothetical protein
MUCCIDRAFT_144066	41.02702134	29.11093623	0.495086872	4.15E-06	TRUE	MUCCIDRAFT_144066	hypothetical protein
MUCCIDRAFT_187167	54.44337651	29.3557435	0.891285422	4.25E-06	TRUE	MUCCIDRAFT_187167	hypothetical protein
163354	92.57181288	36.96605732	1.32442819	0.014361044	TRUE	MUCCIDRAFT_163354	hypothetical protein
MUCCIDRAFT_156246	16.146364	25.39769618	-0.653556113	4.60E-06	TRUE	MUCCIDRAFT_156246	hypothetical protein
110818	11.60001994	4.631314403	1.323506084	0.026592384	TRUE	MUCCIDRAFT_110818	hypothetical protein
105096	4.353537317	1.738030271	1.322434881	0.000141915	TRUE	MUCCIDRAFT_105096	hypothetical protein
MUCCIDRAFT_179015	117.1916187	61.8075484	0.922983282	4.68E-06	TRUE	MUCCIDRAFT_179015	hypothetical protein
127703	8.840362501	3.537187246	1.322224778	0.000336011	TRUE	MUCCIDRAFT_127703	hypothetical protein
MUCCIDRAFT_165408	18.81819629	10.27565779	0.873421372	4.77E-06	TRUE	MUCCIDRAFT_165408	hypothetical protein
157397	98.20990339	39.36660315	1.318845334	7.94E-05	TRUE	MUCCIDRAFT_157397	hypothetical protein
188926	75.3077648	30.24838525	1.315846699	1.54E-13	TRUE	MUCCIDRAFT_188926	hypothetical protein
MUCCIDRAFT_154688	14.99467676	24.19238429	-0.689572992	4.94E-06	TRUE	MUCCIDRAFT_154688	hypothetical protein
139177	10.84578211	4.3573845	1.314674341	1.81E-06	TRUE	MUCCIDRAFT_139177	hypothetical protein
110857	3.097165563	1.246065825	1.312004193	0.048631206	TRUE	MUCCIDRAFT_110857	hypothetical protein
MUCCIDRAFT_105526	62.88107802	44.90390998	0.485728364	4.98E-06	TRUE	MUCCIDRAFT_105526	hypothetical protein
MUCCIDRAFT_155913	1214.395532	636.6655544	0.9316197	5.00E-06	TRUE	MUCCIDRAFT_155913	hypothetical protein
MUCCIDRAFT_185951	48.73086257	34.88503298	0.482314529	5.12E-06	TRUE	MUCCIDRAFT_185951	hypothetical protein
157538	181.9583431	73.50381446	1.307675647	0.001371175	TRUE	MUCCIDRAFT_157538	hypothetical protein
107229	68.61785299	27.75514444	1.305750532	4.35E-08	TRUE	MUCCIDRAFT_107229	hypothetical protein
MUCCIDRAFT_111501	52.70555377	28.40619159	0.89125408	5.17E-06	TRUE	MUCCIDRAFT_111501	hypothetical protein
MUCCIDRAFT_176687	211.912938	153.4140714	0.46607691	5.38E-06	TRUE	MUCCIDRAFT_176687	hypothetical protein
133506	27.23128543	11.01777859	1.304883499	0.000317937	TRUE	MUCCIDRAFT_133506	CYP5206 protein
MUCCIDRAFT_155849	113.665694	185.5528915	-0.707049063	5.65E-06	TRUE	MUCCIDRAFT_155849	hypothetical protein
MUCCIDRAFT_184203	100.0145162	56.12620995	0.83331676	5.65E-06	TRUE	MUCCIDRAFT_184203	hypothetical protein
184814	616.6604019	249.8411412	1.303447794	1.07E-20	TRUE	MUCCIDRAFT_184814	hypothetical protein
MUCCIDRAFT_140086	25.11570712	38.90463813	-0.631375902	5.81E-06	TRUE	MUCCIDRAFT_140086	hypothetical protein
MUCCIDRAFT_155655	50.37623628	33.34992816	0.594912735	5.90E-06	TRUE	MUCCIDRAFT_155655	hypothetical protein
108619	19.45520509	7.910326847	1.297910014	1.73E-06	TRUE	MUCCIDRAFT_108619	hypothetical protein
155962	123.0286345	50.04683251	1.297627904	5.83E-08	TRUE	MUCCIDRAFT_155962	hypothetical protein
MUCCIDRAFT_155323	112.6836596	70.32720046	0.680113277	5.92E-06	TRUE	MUCCIDRAFT_155323	hypothetical protein
137671	0.511944194	0.208043994	1.297107367	0.000585371	TRUE	MUCCIDRAFT_137671	hypothetical protein
MUCCIDRAFT_113362	9.332867946	15.35095017	-0.71768467	6.34E-06	TRUE	MUCCIDRAFT_113362	hypothetical protein
MUCCIDRAFT_155871	172.3083592	110.8524954	0.636297912	6.34E-06	TRUE	MUCCIDRAFT_155871	hypothetical protein
106397	4.332548217	1.76298916	1.295381944	1.31E-05	TRUE	MUCCIDRAFT_106397	hypothetical protein
MUCCIDRAFT_186853	17.72302522	26.30545473	-0.5695557	6.42E-06	TRUE	MUCCIDRAFT_186853	hypothetical protein
111834	49.64933796	20.24329707	1.294387639	1.08E-07	TRUE	MUCCIDRAFT_111834	hypothetical protein
183101	120.7113895	49.23473006	1.293759216	9.40E-09	TRUE	MUCCIDRAFT_183101	hypothetical protein
114756	5.642672371	2.307934062	1.289040244	0.000115764	TRUE	MUCCIDRAFT_114756	hypothetical protein
MUCCIDRAFT_186095	248.39495	133.5575975	0.895150835	6.53E-06	TRUE	MUCCIDRAFT_186095	hypothetical protein
MUCCIDRAFT_79906	19.70605405	10.54742885	0.901618982	6.59E-06	TRUE	MUCCIDRAFT_79906	hypothetical protein
MUCCIDRAFT_134319	106.4211329	174.0564809	-0.710308124	6.66E-06	TRUE	MUCCIDRAFT_134319	GATA-type zinc finger transcription factor
MUCCIDRAFT_154806	31.08479726	46.79830668	-0.589975104	6.69E-06	TRUE	MUCCIDRAFT_154806	hypothetical protein
9808	4.306259629	1.769912376	1.283153567	5.01E-15	TRUE	MUCCIDRAFT_9808	hypothetical protein
MUCCIDRAFT_32737	30.01479278	16.58878461	0.855451636	6.79E-06	TRUE	MUCCIDRAFT_32737	hypothetical protein
MUCCIDRAFT_182923	771.3192514	1165.818906	-0.59590725	6.81E-06	TRUE	MUCCIDRAFT_182923	hypothetical protein
MUCCIDRAFT_173746	861.7204966	1185.770316	-0.460510239	6.99E-06	TRUE	MUCCIDRAFT_173746	hypothetical protein
MUCCIDRAFT_105478	52.29626477	93.10588824	-0.832049775	7.07E-06	TRUE	MUCCIDRAFT_105478	hypothetical protein
159330	13.13863728	5.400005621	1.281565061	6.78E-07	TRUE	MUCCIDRAFT_159330	hypothetical protein
156794	490.9896163	202.3074955	1.279112603	1.98E-14	TRUE	MUCCIDRAFT_156794	hypothetical protein
MUCCIDRAFT_130592	26.60150533	43.32388099	-0.703598166	7.28E-06	TRUE	MUCCIDRAFT_130592	hypothetical protein
MUCCIDRAFT_109775	9.923461334	5.950942731	0.737530275	7.30E-06	TRUE	MUCCIDRAFT_109775	hypothetical protein
MUCCIDRAFT_157491	41.52573515	21.85154256	0.925926558	7.80E-06	TRUE	MUCCIDRAFT_157491	Homeodomain-like DNA binding domain-containing transcription factor
139791	181.4000022	74.79688276	1.278081839	3.26E-07	TRUE	MUCCIDRAFT_139791	hypothetical protein
MUCCIDRAFT_107804	32.08600166	61.68935448	-0.944041566	7.81E-06	TRUE	MUCCIDRAFT_107804	hypothetical protein
MUCCIDRAFT_114688	8.007360625	4.406262818	0.861541602	7.81E-06	TRUE	MUCCIDRAFT_114688	hypothetical protein
140340	95.25661657	39.34197704	1.275727415	6.30E-05	TRUE	MUCCIDRAFT_140340	hypothetical protein
MUCCIDRAFT_190555	46.92343681	71.42948246	-0.606036591	7.82E-06	TRUE	MUCCIDRAFT_190555	hypothetical protein
156368	89.04513587	36.78425757	1.275358081	7.99E-12	TRUE	MUCCIDRAFT_156368	hypothetical protein
MUCCIDRAFT_122710	45.40217845	28.46029079	0.673568859	7.95E-06	TRUE	MUCCIDRAFT_122710	hypothetical protein
MUCCIDRAFT_153632	19.35530104	36.82717747	-0.927668318	8.25E-06	TRUE	MUCCIDRAFT_153632	hypothetical protein
158052	8.841574177	3.652500721	1.274912951	0.017444289	TRUE	MUCCIDRAFT_158052	hypothetical protein
142239	21.73429014	8.991872938	1.273168473	0.004006791	TRUE	MUCCIDRAFT_142239	hypothetical protein
MUCCIDRAFT_116014	285.4577696	480.6321618	-0.751628442	8.58E-06	TRUE	MUCCIDRAFT_116014	hypothetical protein
155679	87.20376975	36.08963726	1.272724699	5.48E-07	TRUE	MUCCIDRAFT_155679	hypothetical protein
MUCCIDRAFT_154735	243.6340762	417.0095717	-0.775364709	8.66E-06	TRUE	MUCCIDRAFT_154735	hypothetical protein
MUCCIDRAFT_108711	33.5563541	18.35343583	0.870720784	8.70E-06	TRUE	MUCCIDRAFT_108711	hypothetical protein
MUCCIDRAFT_81238	29.17995961	57.17500392	-0.970415017	8.70E-06	TRUE	MUCCIDRAFT_81238	hypothetical protein
MUCCIDRAFT_155304	546.9318978	760.1884444	-0.474973733	9.00E-06	TRUE	MUCCIDRAFT_155304	hypothetical protein
109471	5.67218387	2.348412301	1.272061895	3.33E-08	TRUE	MUCCIDRAFT_109471	hypothetical protein
MUCCIDRAFT_142423	10.84629746	7.033242547	0.624718425	9.17E-06	TRUE	MUCCIDRAFT_142423	hypothetical protein
115219	3.977608056	1.650996316	1.267535336	3.11E-07	TRUE	MUCCIDRAFT_115219	hypothetical protein
95042	4.136908599	1.71680924	1.267301288	0.043015246	TRUE	MUCCIDRAFT_95042	hypothetical protein
151941	60.2402619	25.09361405	1.26333152	0.004839698	TRUE	MUCCIDRAFT_151941	glycosyltransferase family 39 protein
104348	13.78473086	5.748327248	1.261726642	4.95E-15	TRUE	MUCCIDRAFT_104348	hypothetical protein
123569	248.1792013	103.6657812	1.259265034	2.78E-06	TRUE	MUCCIDRAFT_123569	hypothetical protein
MUCCIDRAFT_185524	153.6220106	86.62390138	0.826436936	9.77E-06	TRUE	MUCCIDRAFT_185524	hypothetical protein
32608	59.53150033	24.89628364	1.257578016	0.016442359	TRUE	MUCCIDRAFT_32608	hypothetical protein
166967	4.743490671	1.982866055	1.25755117	0.023326972	TRUE	MUCCIDRAFT_166967	hypothetical protein
109412	84.64939098	35.43464462	1.256191727	1.93E-07	TRUE	MUCCIDRAFT_109412	hypothetical protein
167705	5.538107687	2.320079913	1.255714966	6.38E-05	TRUE	MUCCIDRAFT_167705	hypothetical protein
109906	6.576103932	2.757777167	1.253514988	0.00026863	TRUE	MUCCIDRAFT_109906	hypothetical protein
MUCCIDRAFT_148357	31.68500409	17.802353	0.831492402	1.02E-05	TRUE	MUCCIDRAFT_148357	hypothetical protein
154479	33.35685324	13.99894347	1.25192902	9.78E-05	TRUE	MUCCIDRAFT_154479	hypothetical protein
116213	0.897261502	0.378410096	1.246417915	0.026490837	TRUE	MUCCIDRAFT_116213	C2H2-type zinc finger transcription factor
MUCCIDRAFT_147642	44.72175966	26.96107437	0.729569855	1.02E-05	TRUE	MUCCIDRAFT_147642	hypothetical protein
189706	9.570700387	4.033896615	1.246281267	5.05E-09	TRUE	MUCCIDRAFT_189706	hypothetical protein
MUCCIDRAFT_155047	115.9047073	183.1539825	-0.660030393	1.08E-05	TRUE	MUCCIDRAFT_155047	hypothetical protein
109390	33.87520043	14.29026753	1.244730542	7.27E-05	TRUE	MUCCIDRAFT_109390	hypothetical protein
156250	550.00914	232.2337337	1.243848762	5.79E-06	TRUE	MUCCIDRAFT_156250	hypothetical protein
161379	56.92139202	24.04965545	1.242646405	1.63E-06	TRUE	MUCCIDRAFT_161379	hypothetical protein
MUCCIDRAFT_187029	88.72621695	61.9215895	0.518872893	1.13E-05	TRUE	MUCCIDRAFT_187029	hypothetical protein
74354	2.550792846	1.077507403	1.241224781	0.009857433	TRUE	MUCCIDRAFT_74354	hypothetical protein
MUCCIDRAFT_156760	153.1718401	222.9867804	-0.541810047	1.14E-05	TRUE	MUCCIDRAFT_156760	hypothetical protein
MUCCIDRAFT_154462	44.60775417	74.48519833	-0.739566182	1.14E-05	TRUE	MUCCIDRAFT_154462	hypothetical protein
36529	7.679489643	3.249779176	1.23987176	0.000452913	TRUE	MUCCIDRAFT_36529	hypothetical protein
156685	29.09712552	12.36171794	1.235185453	9.48E-06	TRUE	MUCCIDRAFT_156685	hypothetical protein
146080	11.24522689	4.777071232	1.234495318	0.001880793	TRUE	MUCCIDRAFT_146080	CYP509 protein
129817	269.9721718	114.7881274	1.233795644	0.000191013	TRUE	MUCCIDRAFT_129817	hypothetical protein
115809	496.9075885	211.6208589	1.231487801	0.002269138	TRUE	MUCCIDRAFT_115809	hypothetical protein
MUCCIDRAFT_142491	34.24510063	22.38403094	0.613346747	1.25E-05	TRUE	MUCCIDRAFT_142491	hypothetical protein
104504	17.29597714	7.365781254	1.231103694	2.51E-08	TRUE	MUCCIDRAFT_104504	hypothetical protein
108481	12.76362176	5.437333737	1.230348488	0.001005148	TRUE	MUCCIDRAFT_108481	hypothetical protein
115262	5.697914655	2.432622853	1.22863332	1.52E-08	TRUE	MUCCIDRAFT_115262	hypothetical protein
72303	2.434203725	1.041276599	1.226434634	0.006244675	TRUE	MUCCIDRAFT_72303	hypothetical protein
MUCCIDRAFT_73675	22.18866032	33.06105065	-0.575012068	1.38E-05	TRUE	MUCCIDRAFT_73675	hypothetical protein
MUCCIDRAFT_166234	6.074490806	10.24283344	-0.754339141	1.41E-05	TRUE	MUCCIDRAFT_166234	hypothetical protein
142678	10.04234556	4.296489758	1.224428381	0.000484817	TRUE	MUCCIDRAFT_142678	hypothetical protein
118964	64.5195742	27.63832085	1.222917447	0.023117065	TRUE	MUCCIDRAFT_118964	glycoside hydrolase family 16 protein
112593	2.772074324	1.191298186	1.217065019	0.033458343	TRUE	MUCCIDRAFT_112593	hypothetical protein
MUCCIDRAFT_111212	5.85853564	10.29670252	-0.813640308	1.54E-05	TRUE	MUCCIDRAFT_111212	hypothetical protein
MUCCIDRAFT_155266	25.14155392	41.81462709	-0.733350862	1.56E-05	TRUE	MUCCIDRAFT_155266	hypothetical protein
92480	11.25445464	4.845581088	1.215455752	0.045848027	TRUE	MUCCIDRAFT_92480	hypothetical protein
MUCCIDRAFT_157578	164.2162973	93.27668177	0.816056949	1.59E-05	TRUE	MUCCIDRAFT_157578	hypothetical protein
MUCCIDRAFT_143638	26.61428656	15.06522783	0.821125304	1.62E-05	TRUE	MUCCIDRAFT_143638	hypothetical protein
115036	2.756676281	1.190319918	1.213573657	0.0001	TRUE	MUCCIDRAFT_115036	hypothetical protein
MUCCIDRAFT_190794	61.25298365	35.45283004	0.788939805	1.66E-05	TRUE	MUCCIDRAFT_190794	hypothetical protein
154656	228.6139629	98.57762054	1.213499852	0.030358722	TRUE	MUCCIDRAFT_154656	hypothetical protein
129228	3.039391391	1.30958761	1.213148194	0.009198798	TRUE	MUCCIDRAFT_129228	glycosyltransferase family 1 protein
MUCCIDRAFT_91619	70.21601436	41.41497745	0.761291542	1.71E-05	TRUE	MUCCIDRAFT_91619	hypothetical protein
MUCCIDRAFT_75814	43.64478786	24.72150741	0.819439435	1.73E-05	TRUE	MUCCIDRAFT_75814	hypothetical protein
MUCCIDRAFT_140569	144.4779018	84.16228651	0.779572903	1.74E-05	TRUE	MUCCIDRAFT_140569	hypothetical protein
155652	21.75858153	9.3907209	1.212016126	7.24E-07	TRUE	MUCCIDRAFT_155652	hypothetical protein
MUCCIDRAFT_86500	20.06263462	12.36369341	0.698142425	1.79E-05	TRUE	MUCCIDRAFT_86500	hypothetical protein
105408	10.15716413	4.384374611	1.211493126	0.000755625	TRUE	MUCCIDRAFT_105408	hypothetical protein
165610	0.849348553	0.36628765	1.210622959	0.044865843	TRUE	MUCCIDRAFT_165610	hypothetical protein
MUCCIDRAFT_115762	23.48850569	36.06627147	-0.618536912	1.79E-05	TRUE	MUCCIDRAFT_115762	hypothetical protein
MUCCIDRAFT_155802	214.1425177	155.7826413	0.45898744	1.86E-05	TRUE	MUCCIDRAFT_155802	hypothetical protein
157230	917.2363552	396.3310885	1.210579037	2.29E-05	TRUE	MUCCIDRAFT_157230	hypothetical protein
MUCCIDRAFT_156075	119.500616	218.9404078	-0.873458046	1.90E-05	TRUE	MUCCIDRAFT_156075	hypothetical protein
MUCCIDRAFT_164874	80.06807611	126.1569988	-0.655914669	2.02E-05	TRUE	MUCCIDRAFT_164874	hypothetical protein
MUCCIDRAFT_141221	11.83108605	22.61060425	-0.933968517	2.03E-05	TRUE	MUCCIDRAFT_141221	glycosyltransferase family 20 protein
147376	135.4942446	58.55025509	1.210453696	0.000941204	TRUE	MUCCIDRAFT_147376	hypothetical protein
MUCCIDRAFT_105315	34.87726183	60.07673881	-0.784360395	2.05E-05	TRUE	MUCCIDRAFT_105315	hypothetical protein
MUCCIDRAFT_182999	22.00453231	39.45080104	-0.841685457	2.06E-05	TRUE	MUCCIDRAFT_182999	hypothetical protein
MUCCIDRAFT_115772	2.695546538	5.302716641	-0.974111932	2.07E-05	TRUE	MUCCIDRAFT_115772	hypothetical protein
190180	12.79294063	5.539316323	1.208333429	3.25E-06	TRUE	MUCCIDRAFT_190180	basic-leucine zipper transcription factor
MUCCIDRAFT_155440	135.3207198	90.81801112	0.575310637	2.09E-05	TRUE	MUCCIDRAFT_155440	hypothetical protein
158016	3.413741833	1.475021222	1.207832417	0.017384465	TRUE	MUCCIDRAFT_158016	hypothetical protein
159082	6.13950139	2.658567826	1.205702705	0.000593775	TRUE	MUCCIDRAFT_159082	hypothetical protein
MUCCIDRAFT_134965	32.97979054	20.67982785	0.673418089	2.12E-05	TRUE	MUCCIDRAFT_134965	hypothetical protein
MUCCIDRAFT_85138	23.9462909	38.69772969	-0.692151085	2.12E-05	TRUE	MUCCIDRAFT_85138	hypothetical protein
82096	1.745204807	0.75628771	1.205560437	0.023538776	TRUE	MUCCIDRAFT_82096	hypothetical protein
162659	30.22985682	13.10760413	1.205366669	0.023035058	TRUE	MUCCIDRAFT_162659	hypothetical protein
114459	23.05712539	10.011183	1.202743765	1.92E-11	TRUE	MUCCIDRAFT_114459	hypothetical protein
MUCCIDRAFT_179599	658.4637825	919.4253551	-0.481611004	2.14E-05	TRUE	MUCCIDRAFT_179599	hypothetical protein
MUCCIDRAFT_179406	34.12444359	61.22433545	-0.843086873	2.18E-05	TRUE	MUCCIDRAFT_179406	cytochrome P450 CYP5203
MUCCIDRAFT_113493	48.05708112	28.58915172	0.749068758	2.21E-05	TRUE	MUCCIDRAFT_113493	carbohydrate-binding module family 21 protein
184709	29.26276848	12.71417832	1.202387079	7.52E-07	TRUE	MUCCIDRAFT_184709	hypothetical protein
MUCCIDRAFT_153502	22.5535998	37.051868	-0.716240063	2.28E-05	TRUE	MUCCIDRAFT_153502	hypothetical protein
113045	5.048109836	2.196188189	1.201495947	8.96E-05	TRUE	MUCCIDRAFT_113045	hypothetical protein
155960	40.69257324	17.75146039	1.196818972	0.000224566	TRUE	MUCCIDRAFT_155960	hypothetical protein
114581	17.55074429	7.661080683	1.196195195	0.01234998	TRUE	MUCCIDRAFT_114581	hypothetical protein
MUCCIDRAFT_156084	87.02992687	143.9017606	-0.725526032	2.31E-05	TRUE	MUCCIDRAFT_156084	hypothetical protein
MUCCIDRAFT_76668	1444.189522	2305.218514	-0.674630171	2.31E-05	TRUE	MUCCIDRAFT_76668	hypothetical protein
MUCCIDRAFT_34733	33.57194296	20.9900544	0.67780019	2.32E-05	TRUE	MUCCIDRAFT_34733	hypothetical protein
MUCCIDRAFT_83220	25.8480269	14.40714971	0.843174352	2.34E-05	TRUE	MUCCIDRAFT_83220	hypothetical protein
MUCCIDRAFT_150079	21.92813552	35.80344952	-0.707077466	2.35E-05	TRUE	MUCCIDRAFT_150079	hypothetical protein
MUCCIDRAFT_156055	355.2472086	472.0244275	-0.410000709	2.35E-05	TRUE	MUCCIDRAFT_156055	hypothetical protein
MUCCIDRAFT_154734	202.5451136	137.5874301	0.557842791	2.41E-05	TRUE	MUCCIDRAFT_154734	hypothetical protein
MUCCIDRAFT_187156	201.4282295	305.8811282	-0.602705759	2.44E-05	TRUE	MUCCIDRAFT_187156	aconitase
72330	26.80985733	11.69890101	1.195906584	0.00013172	TRUE	MUCCIDRAFT_72330	hypothetical protein
162624	11.88919164	5.194313501	1.193989486	0.010229309	TRUE	MUCCIDRAFT_162624	glycoside hydrolase family 17 protein
MUCCIDRAFT_110773	16.53339757	31.49370386	-0.929976141	2.55E-05	TRUE	MUCCIDRAFT_110773	hypothetical protein
MUCCIDRAFT_161556	12.09466526	17.11225508	-0.500463291	2.55E-05	TRUE	MUCCIDRAFT_161556	hypothetical protein
MUCCIDRAFT_112114	80.39828808	114.01206	-0.503967094	2.59E-05	TRUE	MUCCIDRAFT_112114	hypothetical protein
MUCCIDRAFT_166728	75.35793181	105.4020353	-0.484213725	2.61E-05	TRUE	MUCCIDRAFT_166728	hypothetical protein
MUCCIDRAFT_81817	17.41572516	27.72684095	-0.671057848	2.62E-05	TRUE	MUCCIDRAFT_81817	hypothetical protein
MUCCIDRAFT_155430	42.97231179	62.35814599	-0.537271113	2.67E-05	TRUE	MUCCIDRAFT_155430	hypothetical protein
MUCCIDRAFT_73606	1411.261567	1991.036373	-0.496526925	2.74E-05	TRUE	MUCCIDRAFT_73606	hypothetical protein
MUCCIDRAFT_157074	1101.104783	1458.845651	-0.405878004	2.78E-05	TRUE	MUCCIDRAFT_157074	hypothetical protein
MUCCIDRAFT_156014	164.518847	114.2137015	0.526472841	2.78E-05	TRUE	MUCCIDRAFT_156014	hypothetical protein
MUCCIDRAFT_156386	251.6629201	142.1522883	0.82399618	2.81E-05	TRUE	MUCCIDRAFT_156386	hypothetical protein
MUCCIDRAFT_127304	23.11979619	45.37903086	-0.972578622	2.81E-05	TRUE	MUCCIDRAFT_127304	hypothetical protein
MUCCIDRAFT_74813	6.956900733	3.785560454	0.877250253	2.82E-05	TRUE	MUCCIDRAFT_74813	hypothetical protein
144322	13.38738812	5.860421725	1.192394275	0.01238078	TRUE	MUCCIDRAFT_144322	hypothetical protein
MUCCIDRAFT_91441	65.99734442	44.9409432	0.55435114	2.85E-05	TRUE	MUCCIDRAFT_91441	hypothetical protein
MUCCIDRAFT_188388	31.72062039	50.74720011	-0.677660597	2.87E-05	TRUE	MUCCIDRAFT_188388	transcription factor E2F/dimerization partner
158105	1.39610406	0.611446216	1.191837422	2.51E-05	TRUE	MUCCIDRAFT_158105	hypothetical protein
190286	16.747913	7.357064265	1.18683791	1.17E-05	TRUE	MUCCIDRAFT_190286	hypothetical protein
MUCCIDRAFT_182325	9.219203462	5.914493499	0.640693317	2.89E-05	TRUE	MUCCIDRAFT_182325	hypothetical protein
MUCCIDRAFT_189675	38.51437205	70.83101468	-0.879128074	2.95E-05	TRUE	MUCCIDRAFT_189675	hypothetical protein
MUCCIDRAFT_147240	107.067388	64.84038339	0.723496318	2.97E-05	TRUE	MUCCIDRAFT_147240	hypothetical protein
MUCCIDRAFT_163725	37.67522778	19.51257473	0.949257319	2.99E-05	TRUE	MUCCIDRAFT_163725	hypothetical protein
154019	262.3759126	115.3744482	1.185298456	5.89E-17	TRUE	MUCCIDRAFT_154019	glycosyltransferase family 20 protein
104454	4.306240983	1.900287085	1.181165567	0.000209076	TRUE	MUCCIDRAFT_104454	hypothetical protein
MUCCIDRAFT_79258	96.19631342	186.3580449	-0.953891611	3.07E-05	TRUE	MUCCIDRAFT_79258	hypothetical protein
MUCCIDRAFT_111273	11.47429974	6.611000036	0.794953541	3.10E-05	TRUE	MUCCIDRAFT_111273	hypothetical protein
MUCCIDRAFT_180259	3178.424597	4293.157424	-0.433728352	3.12E-05	TRUE	MUCCIDRAFT_180259	hypothetical protein
MUCCIDRAFT_94853	8.199476241	13.9000922	-0.760901374	3.14E-05	TRUE	MUCCIDRAFT_94853	hypothetical protein
MUCCIDRAFT_173454	34.87351342	26.23646142	0.410599463	3.15E-05	TRUE	MUCCIDRAFT_173454	hypothetical protein
MUCCIDRAFT_85958	118.6602994	205.0682013	-0.789315929	3.17E-05	TRUE	MUCCIDRAFT_85958	GATA-type zinc finger transcription factor
166730	40.9204079	18.06484489	1.179896444	1.13E-05	TRUE	MUCCIDRAFT_166730	hypothetical protein
MUCCIDRAFT_115758	82.17833131	44.00019709	0.901614733	3.21E-05	TRUE	MUCCIDRAFT_115758	hypothetical protein
MUCCIDRAFT_146529	19.70838755	12.63351524	0.641719594	3.29E-05	TRUE	MUCCIDRAFT_146529	hypothetical protein
MUCCIDRAFT_155856	1302.322611	2076.613782	-0.673154962	3.31E-05	TRUE	MUCCIDRAFT_155856	hypothetical protein
MUCCIDRAFT_155568	253.2877592	186.2627858	0.443410439	3.31E-05	TRUE	MUCCIDRAFT_155568	hypothetical protein
MUCCIDRAFT_77075	17.09287963	24.53212491	-0.521236793	3.34E-05	TRUE	MUCCIDRAFT_77075	hypothetical protein
113048	1629.919589	719.5441134	1.179615728	3.73E-06	TRUE	MUCCIDRAFT_113048	hypothetical protein
MUCCIDRAFT_156660	710.9289247	1003.215046	-0.496834759	3.36E-05	TRUE	MUCCIDRAFT_156660	hypothetical protein
MUCCIDRAFT_182270	1906.456344	2724.028888	-0.514831696	3.37E-05	TRUE	MUCCIDRAFT_182270	hypothetical protein
108079	133.9005565	59.150604	1.178770209	0.012325065	TRUE	MUCCIDRAFT_108079	hypothetical protein
MUCCIDRAFT_81081	43.90617173	62.34550127	-0.505681271	3.49E-05	TRUE	MUCCIDRAFT_81081	hypothetical protein
161215	8.909038516	3.933462312	1.178692665	0.026964737	TRUE	MUCCIDRAFT_161215	hypothetical protein
MUCCIDRAFT_156743	17.18129469	9.714810522	0.822199875	3.54E-05	TRUE	MUCCIDRAFT_156743	hypothetical protein
108219	33.42900751	14.77070467	1.177598618	2.40E-09	TRUE	MUCCIDRAFT_108219	hypothetical protein
MUCCIDRAFT_183863	9.291451251	6.284977242	0.563771858	3.57E-05	TRUE	MUCCIDRAFT_183863	hypothetical protein
MUCCIDRAFT_142800	45.7667701	80.07717362	-0.806927133	3.60E-05	TRUE	MUCCIDRAFT_142800	hypothetical protein
MUCCIDRAFT_155891	259.6885062	157.9349111	0.717404475	3.60E-05	TRUE	MUCCIDRAFT_155891	hypothetical protein
MUCCIDRAFT_157907	9.60920148	15.22037381	-0.662856005	3.61E-05	TRUE	MUCCIDRAFT_157907	hypothetical protein
MUCCIDRAFT_77082	97.13275748	163.0553765	-0.747415537	3.63E-05	TRUE	MUCCIDRAFT_77082	p53-like transcription factor
MUCCIDRAFT_154178	269.3820242	157.0999492	0.777925291	3.67E-05	TRUE	MUCCIDRAFT_154178	hypothetical protein
MUCCIDRAFT_143108	107.1747667	56.21339003	0.9308944	3.67E-05	TRUE	MUCCIDRAFT_143108	hypothetical protein
MUCCIDRAFT_182929	664.8528115	912.4641718	-0.456690292	3.74E-05	TRUE	MUCCIDRAFT_182929	hypothetical protein
107163	48.9851956	21.66930741	1.177123102	1.26E-06	TRUE	MUCCIDRAFT_107163	hypothetical protein
190663	215.2021922	95.17920634	1.176964541	5.25E-08	TRUE	MUCCIDRAFT_190663	hypothetical protein
113522	5.305675357	2.346553858	1.176168363	0.000138997	TRUE	MUCCIDRAFT_113522	hypothetical protein
MUCCIDRAFT_137623	13.28337571	24.39292117	-0.876534754	3.85E-05	TRUE	MUCCIDRAFT_137623	hypothetical protein
MUCCIDRAFT_84317	30.19832396	16.82337193	0.843804055	3.87E-05	TRUE	MUCCIDRAFT_84317	hypothetical protein
MUCCIDRAFT_165723	998.9176331	1395.658653	-0.482478274	3.91E-05	TRUE	MUCCIDRAFT_165723	hypothetical protein
MUCCIDRAFT_176999	39.82375379	27.97504823	0.509522984	3.92E-05	TRUE	MUCCIDRAFT_176999	hypothetical protein
MUCCIDRAFT_82679	166.2896032	98.322301	0.758133848	4.02E-05	TRUE	MUCCIDRAFT_82679	hypothetical protein
MUCCIDRAFT_91282	411.50106	258.2267038	0.672151011	4.02E-05	TRUE	MUCCIDRAFT_91282	hypothetical protein
MUCCIDRAFT_154715	121.4976634	81.5547427	0.575073207	4.04E-05	TRUE	MUCCIDRAFT_154715	glycosyltransferase family 2 protein
MUCCIDRAFT_183255	216.8221575	123.4520438	0.81252749	4.06E-05	TRUE	MUCCIDRAFT_183255	hypothetical protein
MUCCIDRAFT_155889	891.4807467	1257.208899	-0.495921161	4.12E-05	TRUE	MUCCIDRAFT_155889	hypothetical protein
158770	34.0142608	15.05256287	1.175859832	0.016880826	TRUE	MUCCIDRAFT_158770	glycoside hydrolase family 16 protein
MUCCIDRAFT_153324	17.99011797	12.48584696	0.526941951	4.14E-05	TRUE	MUCCIDRAFT_153324	hypothetical protein
189295	425.1409413	188.249722	1.175288743	1.70E-07	TRUE	MUCCIDRAFT_189295	hypothetical protein
162730	53.43969133	23.72376779	1.171548261	0.004847797	TRUE	MUCCIDRAFT_162730	hypothetical protein
MUCCIDRAFT_158176	30.87795026	16.93223789	0.866697077	4.22E-05	TRUE	MUCCIDRAFT_158176	hypothetical protein
165248	11.10364707	4.931054076	1.170088964	5.12E-06	TRUE	MUCCIDRAFT_165248	hypothetical protein
MUCCIDRAFT_104818	35.29826856	22.40093468	0.656005953	4.39E-05	TRUE	MUCCIDRAFT_104818	hypothetical protein
MUCCIDRAFT_136262	26.19332447	44.37672049	-0.760631612	4.42E-05	TRUE	MUCCIDRAFT_136262	hypothetical protein
157444	55.67530244	24.758237	1.168941017	3.39E-07	TRUE	MUCCIDRAFT_157444	hypothetical protein
MUCCIDRAFT_126583	4.952027874	8.794991391	-0.828166462	4.43E-05	TRUE	MUCCIDRAFT_126583	hypothetical protein
155329	113.6230363	50.53708893	1.168737663	0.000180815	TRUE	MUCCIDRAFT_155329	hypothetical protein
MUCCIDRAFT_155003	28.02689457	49.67634993	-0.826246738	4.54E-05	TRUE	MUCCIDRAFT_155003	hypothetical protein
80681	3.605216802	1.605755278	1.167820232	6.75E-06	TRUE	MUCCIDRAFT_80681	hypothetical protein
MUCCIDRAFT_110670	20.23466829	40.05591875	-0.98508854	4.64E-05	TRUE	MUCCIDRAFT_110670	hypothetical protein
MUCCIDRAFT_154738	713.4614814	1057.653431	-0.567888834	4.71E-05	TRUE	MUCCIDRAFT_154738	hypothetical protein
MUCCIDRAFT_155774	656.876982	915.9364826	-0.479598794	4.74E-05	TRUE	MUCCIDRAFT_155774	hypothetical protein
157584	213.6409977	95.19878855	1.16614107	1.71E-06	TRUE	MUCCIDRAFT_157584	hypothetical protein
MUCCIDRAFT_83828	45.99037969	24.9494701	0.881929826	4.89E-05	TRUE	MUCCIDRAFT_83828	hypothetical protein
MUCCIDRAFT_107726	10019.99068	5470.278951	0.87319135	4.93E-05	TRUE	MUCCIDRAFT_107726	hypothetical protein
MUCCIDRAFT_156343	2092.902084	3246.798283	-0.633513233	4.95E-05	TRUE	MUCCIDRAFT_156343	hypothetical protein
MUCCIDRAFT_41460	20.54596243	31.91454934	-0.635528527	5.00E-05	TRUE	MUCCIDRAFT_41460	hypothetical protein
109934	26.22444581	11.69343912	1.165381274	0.000459414	TRUE	MUCCIDRAFT_109934	hypothetical protein
MUCCIDRAFT_86811	17.11257878	32.15402494	-0.908907369	5.04E-05	TRUE	MUCCIDRAFT_86811	hypothetical protein
MUCCIDRAFT_109970	4.797096523	8.848310592	-0.88383079	5.10E-05	TRUE	MUCCIDRAFT_109970	hypothetical protein
146159	10.19884027	4.548063261	1.164564106	0.00182127	TRUE	MUCCIDRAFT_146159	hypothetical protein
MUCCIDRAFT_148769	772.1991546	1433.187773	-0.892170436	5.23E-05	TRUE	MUCCIDRAFT_148769	hypothetical protein
107269	327.7945373	146.5074653	1.16176326	9.91E-10	TRUE	MUCCIDRAFT_107269	hypothetical protein
MUCCIDRAFT_156070	1018.623771	1872.058888	-0.878011742	5.24E-05	TRUE	MUCCIDRAFT_156070	hypothetical protein
MUCCIDRAFT_140672	25.80809597	43.30521605	-0.747149979	5.24E-05	TRUE	MUCCIDRAFT_140672	hypothetical protein
31991	5.076585931	2.270505275	1.159693245	0.000220139	TRUE	MUCCIDRAFT_31991	hypothetical protein
MUCCIDRAFT_132229	48.3344852	64.94316495	-0.426198323	5.44E-05	TRUE	MUCCIDRAFT_132229	hypothetical protein
MUCCIDRAFT_127981	51.8927147	78.39120143	-0.595195097	5.50E-05	TRUE	MUCCIDRAFT_127981	hypothetical protein
MUCCIDRAFT_164576	58.18635425	35.40067489	0.716727744	5.54E-05	TRUE	MUCCIDRAFT_164576	hypothetical protein
MUCCIDRAFT_156333	59.55589291	106.8116271	-0.842638819	5.58E-05	TRUE	MUCCIDRAFT_156333	hypothetical protein
MUCCIDRAFT_186227	13.22400703	6.789953761	0.962208096	5.58E-05	TRUE	MUCCIDRAFT_186227	hypothetical protein
154992	202.8275041	90.8111989	1.159254954	3.63E-11	TRUE	MUCCIDRAFT_154992	hypothetical protein
MUCCIDRAFT_143322	22.74909887	33.40362016	-0.553931479	5.60E-05	TRUE	MUCCIDRAFT_143322	hypothetical protein
MUCCIDRAFT_167554	34.43629885	47.70989024	-0.470478419	5.60E-05	TRUE	MUCCIDRAFT_167554	hypothetical protein
162126	23.79902187	10.69546837	1.153854593	0.001203199	TRUE	MUCCIDRAFT_162126	hypothetical protein
MUCCIDRAFT_43297	12.74658775	20.87253384	-0.71214016	5.72E-05	TRUE	MUCCIDRAFT_43297	protein kinase A regulatory subunit
MUCCIDRAFT_181246	143.0404364	103.9741196	0.460125553	5.72E-05	TRUE	MUCCIDRAFT_181246	Cdk-PSTAIRE
109925	4.59580188	2.068813747	1.151852526	1.17E-05	TRUE	MUCCIDRAFT_109925	hypothetical protein
MUCCIDRAFT_107747	24.49397695	39.40536406	-0.685690765	5.97E-05	TRUE	MUCCIDRAFT_107747	hypothetical protein
183210	59.28841429	26.68537346	1.151651822	7.06E-05	TRUE	MUCCIDRAFT_183210	helix-loop-helix DNA-binding domain-containing transcription factor
138671	48.71017391	21.93235414	1.151359423	0.000295774	TRUE	MUCCIDRAFT_138671	hypothetical protein
MUCCIDRAFT_159609	14.42237747	9.488219993	0.603637007	6.14E-05	TRUE	MUCCIDRAFT_159609	hypothetical protein
163857	10.10167602	4.550211362	1.150569846	1.70E-06	TRUE	MUCCIDRAFT_163857	hypothetical protein
MUCCIDRAFT_156784	1872.155162	2541.273779	-0.440848682	6.28E-05	TRUE	MUCCIDRAFT_156784	hypothetical protein
106892	8.137314886	3.669241142	1.149852315	2.13E-05	TRUE	MUCCIDRAFT_106892	hypothetical protein
MUCCIDRAFT_182155	23.62141086	15.1206226	0.643570298	6.37E-05	TRUE	MUCCIDRAFT_182155	hypothetical protein
133966	96.73897961	43.62100324	1.149378939	0.011896779	TRUE	MUCCIDRAFT_133966	C2H2-type zinc finger transcription factor
MUCCIDRAFT_181013	64.89198604	110.6636446	-0.770055551	6.50E-05	TRUE	MUCCIDRAFT_181013	hypothetical protein
155442	54.50415377	24.58961236	1.14860019	0.007702063	TRUE	MUCCIDRAFT_155442	hypothetical protein
MUCCIDRAFT_154422	114.8317828	74.25848437	0.628811161	6.84E-05	TRUE	MUCCIDRAFT_154422	hypothetical protein
124855	73.86025141	33.3679516	1.146021869	0.00173547	TRUE	MUCCIDRAFT_124855	hypothetical protein
MUCCIDRAFT_140713	11.56552751	6.432727029	0.845726871	6.90E-05	TRUE	MUCCIDRAFT_140713	hypothetical protein
161673	3.316815322	1.500505939	1.145035684	0.043397904	TRUE	MUCCIDRAFT_161673	hypothetical protein
110207	88.47983385	40.08141208	1.142317586	5.99E-05	TRUE	MUCCIDRAFT_110207	hypothetical protein
MUCCIDRAFT_48200	194.9598145	291.4162476	-0.579819502	7.19E-05	TRUE	MUCCIDRAFT_48200	hypothetical protein
MUCCIDRAFT_79231	22.58231557	12.45050262	0.859220733	7.20E-05	TRUE	MUCCIDRAFT_79231	hypothetical protein
MUCCIDRAFT_155351	3830.161337	5320.724005	-0.474213149	7.24E-05	TRUE	MUCCIDRAFT_155351	hypothetical protein
MUCCIDRAFT_186107	107.6220903	167.9925174	-0.642419635	7.26E-05	TRUE	MUCCIDRAFT_186107	hypothetical protein
104629	90.72876514	41.17840193	1.139616569	1.79E-05	TRUE	MUCCIDRAFT_104629	hypothetical protein
MUCCIDRAFT_23252	47.48468519	84.19357627	-0.826116697	7.27E-05	TRUE	MUCCIDRAFT_23252	hypothetical protein
116343	6.525961524	2.960857641	1.139123997	0.000229991	TRUE	MUCCIDRAFT_116343	hypothetical protein
MUCCIDRAFT_156993	563.6114526	311.9903952	0.853177395	7.27E-05	TRUE	MUCCIDRAFT_156993	hypothetical protein
156270	169.2477014	76.97262312	1.136682571	1.63E-07	TRUE	MUCCIDRAFT_156270	hypothetical protein
MUCCIDRAFT_155227	125.9713169	89.71601301	0.489613338	7.31E-05	TRUE	MUCCIDRAFT_155227	hypothetical protein
MUCCIDRAFT_144715	62.84838156	40.23129585	0.64340792	7.39E-05	TRUE	MUCCIDRAFT_144715	hypothetical protein
MUCCIDRAFT_19122	149.9058359	249.4637873	-0.735200764	7.39E-05	TRUE	MUCCIDRAFT_19122	Homeodomain-like DNA binding domain-containing transcription factor
178464	24.4126534	11.10568607	1.136136001	0.002615111	TRUE	MUCCIDRAFT_178464	hypothetical protein
MUCCIDRAFT_156916	22.47542039	43.97659265	-0.968184429	7.44E-05	TRUE	MUCCIDRAFT_156916	hypothetical protein
MUCCIDRAFT_110625	13.67568033	25.23420076	-0.883008629	7.47E-05	TRUE	MUCCIDRAFT_110625	hypothetical protein
MUCCIDRAFT_78698	6.481917508	11.96268992	-0.88369391	7.50E-05	TRUE	MUCCIDRAFT_78698	hypothetical protein
MUCCIDRAFT_156704	474.7269988	716.9678504	-0.594815011	7.78E-05	TRUE	MUCCIDRAFT_156704	hypothetical protein
MUCCIDRAFT_136835	6.439075456	11.39678017	-0.823076424	7.84E-05	TRUE	MUCCIDRAFT_136835	hypothetical protein
MUCCIDRAFT_155257	40.83716565	77.42600918	-0.922526321	7.85E-05	TRUE	MUCCIDRAFT_155257	hypothetical protein
MUCCIDRAFT_151512	1871.311142	2669.285915	-0.512391345	7.89E-05	TRUE	MUCCIDRAFT_151512	hypothetical protein
135286	7.179468954	3.274570415	1.133690538	0.015545085	TRUE	MUCCIDRAFT_135286	hypothetical protein
147162	3.681118783	1.678294228	1.130947918	0.027407641	TRUE	MUCCIDRAFT_147162	hypothetical protein
MUCCIDRAFT_113130	15.00564704	25.9617857	-0.790443865	7.97E-05	TRUE	MUCCIDRAFT_113130	hypothetical protein
MUCCIDRAFT_168260	31.73353954	19.44653764	0.706435191	8.07E-05	TRUE	MUCCIDRAFT_168260	hypothetical protein
MUCCIDRAFT_183442	26.18551454	48.8485638	-0.899454368	8.28E-05	TRUE	MUCCIDRAFT_183442	hypothetical protein
155343	112.4772448	51.40075635	1.129633445	1.12E-05	TRUE	MUCCIDRAFT_155343	hypothetical protein
MUCCIDRAFT_108502	10.31766983	18.26253059	-0.824294113	8.41E-05	TRUE	MUCCIDRAFT_108502	hypothetical protein
MUCCIDRAFT_155265	48.98862388	69.01637288	-0.494530468	8.50E-05	TRUE	MUCCIDRAFT_155265	hypothetical protein
155036	21.87344152	9.998433982	1.12840328	6.83E-07	TRUE	MUCCIDRAFT_155036	hypothetical protein
MUCCIDRAFT_156163	1772.943747	2530.130738	-0.513059645	8.61E-05	TRUE	MUCCIDRAFT_156163	hypothetical protein
MUCCIDRAFT_107358	11.51917987	18.02281008	-0.645584898	8.73E-05	TRUE	MUCCIDRAFT_107358	hypothetical protein
156012	245.4281701	112.3151593	1.127721465	0.003395024	TRUE	MUCCIDRAFT_156012	hypothetical protein
MUCCIDRAFT_156507	1001.758505	1371.161078	-0.452829062	8.81E-05	TRUE	MUCCIDRAFT_156507	hypothetical protein
MUCCIDRAFT_90838	65.22136059	40.16837054	0.699187255	8.81E-05	TRUE	MUCCIDRAFT_90838	hypothetical protein
188636	9.682286942	4.427714267	1.127437112	0.00169093	TRUE	MUCCIDRAFT_188636	hypothetical protein
150197	10.21743913	4.677862971	1.126723612	0.021948535	TRUE	MUCCIDRAFT_150197	hypothetical protein
MUCCIDRAFT_158386	109.7950488	71.29714783	0.62275519	8.97E-05	TRUE	MUCCIDRAFT_158386	hypothetical protein
MUCCIDRAFT_111554	92.69051279	175.4210735	-0.920125277	9.01E-05	TRUE	MUCCIDRAFT_111554	hypothetical protein
MUCCIDRAFT_165537	18.37363614	27.48150677	-0.580457978	9.50E-05	TRUE	MUCCIDRAFT_165537	hypothetical protein
MUCCIDRAFT_156512	57.6514849	87.1820891	-0.596459477	9.54E-05	TRUE	MUCCIDRAFT_156512	hypothetical protein
86845	10.10493374	4.624237953	1.126609971	3.26E-06	TRUE	MUCCIDRAFT_86845	hypothetical protein
MUCCIDRAFT_166192	37.50667921	19.67186357	0.930977261	9.54E-05	TRUE	MUCCIDRAFT_166192	hypothetical protein
155296	2.975653003	1.36358699	1.125109402	0.019175908	TRUE	MUCCIDRAFT_155296	hypothetical protein
MUCCIDRAFT_151538	62.11173134	112.95365	-0.862780478	9.67E-05	TRUE	MUCCIDRAFT_151538	hypothetical protein
105783	1.205338371	0.551988528	1.124741258	0.048359892	TRUE	MUCCIDRAFT_105783	hypothetical protein
MUCCIDRAFT_156786	691.5863552	981.1594233	-0.50456208	9.96E-05	TRUE	MUCCIDRAFT_156786	hypothetical protein
11770	50.35638331	23.10799641	1.123954852	0.009000233	TRUE	MUCCIDRAFT_11770	hypothetical protein
78987	9.924012734	4.554645419	1.123741849	1.79E-05	TRUE	MUCCIDRAFT_78987	hypothetical protein
MUCCIDRAFT_157196	39.70339378	56.46929513	-0.508318485	0.000102893	TRUE	MUCCIDRAFT_157196	hypothetical protein
129613	46.91079679	21.53412128	1.123082242	1.06E-13	TRUE	MUCCIDRAFT_129613	hypothetical protein
MUCCIDRAFT_43630	37.421417	18.99446298	0.978033714	0.000105988	TRUE	MUCCIDRAFT_43630	hypothetical protein
MUCCIDRAFT_155017	191.2988733	136.2491556	0.489546724	0.000106546	TRUE	MUCCIDRAFT_155017	hypothetical protein
166448	5.056319257	2.320424592	1.121700138	0.005606562	TRUE	MUCCIDRAFT_166448	hypothetical protein
MUCCIDRAFT_75521	22.2046338	14.79065396	0.586139913	0.000106927	TRUE	MUCCIDRAFT_75521	hypothetical protein
155780	27.74947951	12.75408496	1.121512913	0.00603592	TRUE	MUCCIDRAFT_155780	carbohydrate esterase family 4 protein
MUCCIDRAFT_175511	5.868145332	9.567284962	-0.705788955	0.000107339	TRUE	MUCCIDRAFT_175511	hypothetical protein
110416	14.09817974	6.48808275	1.118778418	0.00050007	TRUE	MUCCIDRAFT_110416	CCCH-type zinc finger transcription factor
MUCCIDRAFT_82961	35.32285327	52.81219212	-0.579920152	0.000111496	TRUE	MUCCIDRAFT_82961	carbohydrate esterase family 16 protein
85459	15.0229248	6.924319463	1.117419085	0.000106546	TRUE	MUCCIDRAFT_85459	hypothetical protein
115756	53.90799	24.87364452	1.11563133	2.88E-05	TRUE	MUCCIDRAFT_115756	hypothetical protein
MUCCIDRAFT_111575	16.67717659	24.58655617	-0.560171656	0.000116478	TRUE	MUCCIDRAFT_111575	hypothetical protein
MUCCIDRAFT_111851	43.85588982	29.37239155	0.57840955	0.000116478	TRUE	MUCCIDRAFT_111851	hypothetical protein
MUCCIDRAFT_156427	764.0998783	1446.855425	-0.921075495	0.000116478	TRUE	MUCCIDRAFT_156427	hypothetical protein
MUCCIDRAFT_157419	48.6045177	28.39569916	0.775219897	0.000116478	TRUE	MUCCIDRAFT_157419	hypothetical protein
MUCCIDRAFT_109175	144.8204182	245.1627338	-0.759049254	0.000116483	TRUE	MUCCIDRAFT_109175	hypothetical protein
74863	1.707892267	0.788032937	1.114531084	0.026585153	TRUE	MUCCIDRAFT_74863	CYP509 protein
MUCCIDRAFT_144345	25.01134752	39.73880214	-0.667528957	0.00011788	TRUE	MUCCIDRAFT_144345	cytochrome P450 CYP5207
MUCCIDRAFT_146092	21.81237299	12.7116518	0.779441957	0.00011846	TRUE	MUCCIDRAFT_146092	apses-type HTH transcription regulator
MUCCIDRAFT_156337	740.9000519	983.5959095	-0.408779483	0.000118604	TRUE	MUCCIDRAFT_156337	hypothetical protein
81764	7.887794899	3.655461956	1.108485727	0.000142635	TRUE	MUCCIDRAFT_81764	Homeodomain-like DNA binding domain-containing transcription factor
MUCCIDRAFT_82781	26.20598537	40.56455501	-0.630256576	0.00012046	TRUE	MUCCIDRAFT_82781	C2H2-type zinc finger transcription factor
MUCCIDRAFT_81553	7.603890594	14.69667847	-0.950407794	0.000120618	TRUE	MUCCIDRAFT_81553	hypothetical protein
113533	16.60939817	7.705145515	1.108312726	4.94E-08	TRUE	MUCCIDRAFT_113533	hypothetical protein
MUCCIDRAFT_137471	14.11131738	22.17931808	-0.652211181	0.000121151	TRUE	MUCCIDRAFT_137471	hypothetical protein
111223	10.45822203	4.850488125	1.108090538	8.57E-05	TRUE	MUCCIDRAFT_111223	hypothetical protein
184669	45.02456515	20.9176522	1.105758877	3.82E-05	TRUE	MUCCIDRAFT_184669	hypothetical protein
109309	24.05952407	11.17357212	1.105381561	0.025130949	TRUE	MUCCIDRAFT_109309	hypothetical protein
MUCCIDRAFT_156432	267.6830843	360.5920243	-0.429832852	0.000123895	TRUE	MUCCIDRAFT_156432	isocitrate dehydrogenase NAD-dependent subunit 2
MUCCIDRAFT_185469	7.130690351	10.94158884	-0.617388212	0.000123895	TRUE	MUCCIDRAFT_185469	Zn(2)-C6 fungal-specific transcription factor
157210	58.39991225	27.15508574	1.104584535	1.72E-06	TRUE	MUCCIDRAFT_157210	hypothetical protein
MUCCIDRAFT_174068	40.58361315	63.7645248	-0.651703487	0.000124785	TRUE	MUCCIDRAFT_174068	hypothetical protein
MUCCIDRAFT_38509	53.61454775	77.83420719	-0.53779386	0.000125365	TRUE	MUCCIDRAFT_38509	hypothetical protein
MUCCIDRAFT_138262	22.53674502	34.309865	-0.606170083	0.000126086	TRUE	MUCCIDRAFT_138262	hypothetical protein
MUCCIDRAFT_114011	208.1109811	135.9355126	0.614311634	0.000128148	TRUE	MUCCIDRAFT_114011	hypothetical protein
145224	7.375424557	3.429320457	1.103649883	0.000355155	TRUE	MUCCIDRAFT_145224	hypothetical protein
MUCCIDRAFT_149430	146.7106906	217.5186272	-0.568227264	0.000130779	TRUE	MUCCIDRAFT_149430	hypothetical protein
MUCCIDRAFT_136026	107.5263894	64.20104937	0.743951491	0.000131607	TRUE	MUCCIDRAFT_136026	hypothetical protein
51186	580.4985619	270.1686094	1.103402731	1.67E-06	TRUE	MUCCIDRAFT_51186	hypothetical protein
MUCCIDRAFT_81807	8.11635747	4.53832226	0.838998699	0.00013172	TRUE	MUCCIDRAFT_81807	hypothetical protein
MUCCIDRAFT_178338	130.9002686	177.5352303	-0.439741988	0.000132285	TRUE	MUCCIDRAFT_178338	hypothetical protein
186020	68.81985757	32.03330664	1.103148536	2.36E-07	TRUE	MUCCIDRAFT_186020	hypothetical protein
MUCCIDRAFT_161569	209.0026842	376.2637302	-0.848214013	0.000133845	TRUE	MUCCIDRAFT_161569	hypothetical protein
MUCCIDRAFT_163777	4.775266843	2.628145767	0.860341472	0.000133964	TRUE	MUCCIDRAFT_163777	hypothetical protein
MUCCIDRAFT_110703	13.6206178	21.02916492	-0.62695347	0.000134142	TRUE	MUCCIDRAFT_110703	hypothetical protein
92435	2.704350944	1.260045974	1.102144569	0.031455413	TRUE	MUCCIDRAFT_92435	hypothetical protein
MUCCIDRAFT_154845	2699.793274	3612.554354	-0.420167411	0.000134155	TRUE	MUCCIDRAFT_154845	hypothetical protein
MUCCIDRAFT_76131	6.948257351	13.38325781	-0.945463054	0.000134766	TRUE	MUCCIDRAFT_76131	hypothetical protein
157180	26.73824599	12.45440333	1.101965756	7.81E-06	TRUE	MUCCIDRAFT_157180	Skn-1-like basic-leucine zipper transcription factor
155287	144.7103941	67.51195404	1.099873696	0.000169927	TRUE	MUCCIDRAFT_155287	hypothetical protein
105068	42.54505531	19.86648696	1.098050891	4.85E-07	TRUE	MUCCIDRAFT_105068	hypothetical protein
108121	7.155580221	3.34931227	1.095689758	0.02364275	TRUE	MUCCIDRAFT_108121	hypothetical protein
MUCCIDRAFT_152638	43.42864615	69.21891426	-0.672405942	0.00013906	TRUE	MUCCIDRAFT_152638	hypothetical protein
MUCCIDRAFT_112430	70.86344128	45.20870756	0.648338175	0.000139716	TRUE	MUCCIDRAFT_112430	G protein beta subunit
106237	45.4302868	21.2639112	1.095403819	1.35E-05	TRUE	MUCCIDRAFT_106237	hypothetical protein
MUCCIDRAFT_85349	11.31297054	21.26490299	-0.909575575	0.000139985	TRUE	MUCCIDRAFT_85349	hypothetical protein
MUCCIDRAFT_157323	1410.479701	712.3059061	0.985620407	0.000140566	TRUE	MUCCIDRAFT_157323	hypothetical protein
MUCCIDRAFT_112347	10.49158684	16.38798531	-0.642601059	0.000140855	TRUE	MUCCIDRAFT_112347	hypothetical protein
151062	63.00465328	29.5161522	1.094006852	3.96E-08	TRUE	MUCCIDRAFT_151062	glycoside hydrolase family 15 protein
MUCCIDRAFT_156710	229.7078211	317.7257869	-0.467989082	0.000142016	TRUE	MUCCIDRAFT_156710	helix-loop-helix DNA-binding domain-containing transcription factor
MUCCIDRAFT_189067	72.5976878	51.93193426	0.483217758	0.000142635	TRUE	MUCCIDRAFT_189067	hypothetical protein
155423	75.09138759	35.24339655	1.091375773	5.23E-05	TRUE	MUCCIDRAFT_155423	hypothetical protein
MUCCIDRAFT_142437	43.99962141	62.09522158	-0.496896588	0.00014275	TRUE	MUCCIDRAFT_142437	glycosyltransferase family 62 protein
MUCCIDRAFT_161622	137.0922904	99.09524699	0.468210153	0.00014275	TRUE	MUCCIDRAFT_161622	hypothetical protein
MUCCIDRAFT_135021	52.22960288	84.73887501	-0.69798854	0.000143536	TRUE	MUCCIDRAFT_135021	hypothetical protein
83927	3.423696279	1.604144173	1.090972744	0.008771873	TRUE	MUCCIDRAFT_83927	hypothetical protein
MUCCIDRAFT_128399	1511.097678	2697.280323	-0.835913596	0.000144845	TRUE	MUCCIDRAFT_128399	hypothetical protein
167136	25.51651623	11.98668064	1.089411584	2.86E-09	TRUE	MUCCIDRAFT_167136	hypothetical protein
MUCCIDRAFT_180713	62.03057636	38.53339773	0.686609299	0.000149948	TRUE	MUCCIDRAFT_180713	hypothetical protein
MUCCIDRAFT_155859	73.28974351	128.6847166	-0.812165467	0.000150766	TRUE	MUCCIDRAFT_155859	hypothetical protein
MUCCIDRAFT_176690	95.84463405	150.9241894	-0.655007331	0.000150766	TRUE	MUCCIDRAFT_176690	hypothetical protein
MUCCIDRAFT_47155	134.2776872	93.5034625	0.522078994	0.000151549	TRUE	MUCCIDRAFT_47155	hypothetical protein
156936	23.35239405	10.97779181	1.089033629	2.98E-09	TRUE	MUCCIDRAFT_156936	hypothetical protein
MUCCIDRAFT_156169	18.33423886	28.51886656	-0.637353479	0.000153658	TRUE	MUCCIDRAFT_156169	hypothetical protein
MUCCIDRAFT_113169	9.376032227	15.33696908	-0.710538694	0.000155025	TRUE	MUCCIDRAFT_113169	hypothetical protein
MUCCIDRAFT_150841	17.38382213	11.62099739	0.580823749	0.000156429	TRUE	MUCCIDRAFT_150841	hypothetical protein
MUCCIDRAFT_154870	33.67111321	22.4201073	0.586304981	0.000157574	TRUE	MUCCIDRAFT_154870	hypothetical protein
MUCCIDRAFT_109356	22.14447524	12.04687851	0.877994074	0.000160236	TRUE	MUCCIDRAFT_109356	hypothetical protein
MUCCIDRAFT_42978	301.3367097	196.2890972	0.618385028	0.000160236	TRUE	MUCCIDRAFT_42978	hypothetical protein
MUCCIDRAFT_163170	285.739847	392.6484839	-0.458518335	0.000160269	TRUE	MUCCIDRAFT_163170	hypothetical protein
MUCCIDRAFT_126778	32.96746003	51.82776262	-0.652710345	0.00016049	TRUE	MUCCIDRAFT_126778	hypothetical protein
MUCCIDRAFT_173402	104.3708554	57.40707091	0.862371816	0.000163025	TRUE	MUCCIDRAFT_173402	hypothetical protein
141131	62.69979031	29.47917594	1.088845841	1.48E-06	TRUE	MUCCIDRAFT_141131	hypothetical protein
MUCCIDRAFT_105811	21.59401685	15.23668348	0.503075054	0.000164357	TRUE	MUCCIDRAFT_105811	hypothetical protein
MUCCIDRAFT_106183	16.9768948	11.61976371	0.547128306	0.000167139	TRUE	MUCCIDRAFT_106183	hypothetical protein
MUCCIDRAFT_106773	41.92422661	74.26971592	-0.825120777	0.000167733	TRUE	MUCCIDRAFT_106773	hypothetical protein
MUCCIDRAFT_144012	45.41911717	66.30604643	-0.545908259	0.000169368	TRUE	MUCCIDRAFT_144012	hypothetical protein
MUCCIDRAFT_84798	22.56736899	15.0676495	0.582274511	0.000169368	TRUE	MUCCIDRAFT_84798	hypothetical protein
164932	15.80444939	7.438098086	1.086346157	0.014815879	TRUE	MUCCIDRAFT_164932	hypothetical protein
MUCCIDRAFT_148994	37.64231072	22.04279173	0.771278731	0.000172759	TRUE	MUCCIDRAFT_148994	hypothetical protein
MUCCIDRAFT_157458	1045.399814	1370.373189	-0.390514349	0.000172759	TRUE	MUCCIDRAFT_157458	hypothetical protein
MUCCIDRAFT_157817	16.69604424	29.57621703	-0.8247733	0.00017373	TRUE	MUCCIDRAFT_157817	hypothetical protein
MUCCIDRAFT_105607	13.70739175	19.14403958	-0.481862844	0.000176747	TRUE	MUCCIDRAFT_105607	hypothetical protein
MUCCIDRAFT_93182	103.8024194	73.58782794	0.496196849	0.000176763	TRUE	MUCCIDRAFT_93182	hypothetical protein
MUCCIDRAFT_157195	87.67295847	149.918489	-0.773903052	0.000176898	TRUE	MUCCIDRAFT_157195	hypothetical protein
MUCCIDRAFT_109171	9.704689644	17.5624488	-0.856096957	0.000177137	TRUE	MUCCIDRAFT_109171	hypothetical protein
MUCCIDRAFT_155762	16.14650002	10.12147894	0.674508034	0.000178477	TRUE	MUCCIDRAFT_155762	copper fist DNA-binding transcription factor
83968	16.58868289	7.815168071	1.085574651	0.015770344	TRUE	MUCCIDRAFT_83968	hypothetical protein
76624	2.867417028	1.354629975	1.084136278	0.011588464	TRUE	MUCCIDRAFT_76624	hypothetical protein
MUCCIDRAFT_123390	33.70696858	49.46025227	-0.553771412	0.00018146	TRUE	MUCCIDRAFT_123390	hypothetical protein
MUCCIDRAFT_149242	25.54742547	46.75699761	-0.871706972	0.00018146	TRUE	MUCCIDRAFT_149242	hypothetical protein
MUCCIDRAFT_121443	18.97900485	33.45902687	-0.817370596	0.000182325	TRUE	MUCCIDRAFT_121443	hypothetical protein
MUCCIDRAFT_135213	19.90926208	12.01125885	0.728741593	0.000182325	TRUE	MUCCIDRAFT_135213	hypothetical protein
155328	89.48259768	42.28850526	1.081235679	0.001045335	TRUE	MUCCIDRAFT_155328	hypothetical protein
MUCCIDRAFT_92731	63.29033784	44.75910528	0.49982413	0.000188507	TRUE	MUCCIDRAFT_92731	hypothetical protein
MUCCIDRAFT_135428	116.6005406	68.3724219	0.77009124	0.000189248	TRUE	MUCCIDRAFT_135428	hypothetical protein
113949	5.422831143	2.569083532	1.076377802	0.000998367	TRUE	MUCCIDRAFT_113949	hypothetical protein
MUCCIDRAFT_159861	56.2169235	33.38256882	0.751655653	0.000190321	TRUE	MUCCIDRAFT_159861	hypothetical protein
154814	269.1933715	127.6825336	1.076009427	2.71E-13	TRUE	MUCCIDRAFT_154814	hypothetical protein
138360	1.277666829	0.605738738	1.075986146	0.005363566	TRUE	MUCCIDRAFT_138360	hypothetical protein
MUCCIDRAFT_160775	87.44905938	50.27265276	0.798438102	0.000192948	TRUE	MUCCIDRAFT_160775	hypothetical protein
MUCCIDRAFT_86710	225.4073307	116.4184224	0.953080954	0.000192948	TRUE	MUCCIDRAFT_86710	hypothetical protein
MUCCIDRAFT_137357	30.73357653	21.49910077	0.515117448	0.000195157	TRUE	MUCCIDRAFT_137357	hypothetical protein
MUCCIDRAFT_156542	2254.593078	3032.660026	-0.427709844	0.000195576	TRUE	MUCCIDRAFT_156542	hypothetical protein
MUCCIDRAFT_129470	70.88466565	131.2405358	-0.88867013	0.000197064	TRUE	MUCCIDRAFT_129470	hypothetical protein
MUCCIDRAFT_185562	237.3441034	148.1880103	0.679508896	0.00019723	TRUE	MUCCIDRAFT_185562	hypothetical protein
MUCCIDRAFT_138581	51.41969755	32.28702426	0.671268562	0.000197492	TRUE	MUCCIDRAFT_138581	hypothetical protein
MUCCIDRAFT_136106	13.64645975	8.709754089	0.648367965	0.00019825	TRUE	MUCCIDRAFT_136106	hypothetical protein
MUCCIDRAFT_178880	935.5386154	1244.090588	-0.411221235	0.000198796	TRUE	MUCCIDRAFT_178880	hypothetical protein
107783	28.54340791	13.5634047	1.073135595	8.88E-05	TRUE	MUCCIDRAFT_107783	hypothetical protein
174921	6.065846501	2.882793728	1.072766751	1.10E-07	TRUE	MUCCIDRAFT_174921	hypothetical protein
156750	100.7396978	47.96666452	1.070593545	0.001393394	TRUE	MUCCIDRAFT_156750	hypothetical protein
117713	12.2031042	5.81247452	1.069596778	0.033416806	TRUE	MUCCIDRAFT_117713	hypothetical protein
MUCCIDRAFT_155174	888.2002787	1153.700231	-0.377318739	0.000205266	TRUE	MUCCIDRAFT_155174	hypothetical protein
MUCCIDRAFT_182331	259.0722381	177.3094881	0.547085891	0.000205266	TRUE	MUCCIDRAFT_182331	hypothetical protein
MUCCIDRAFT_183761	24.42134986	15.16721873	0.686826374	0.000205266	TRUE	MUCCIDRAFT_183761	fungal-specific transcription factor
MUCCIDRAFT_79053	3.427636319	1.993849392	0.782731224	0.000208067	TRUE	MUCCIDRAFT_79053	hypothetical protein
MUCCIDRAFT_147587	28.25857164	19.68011712	0.521934996	0.000208074	TRUE	MUCCIDRAFT_147587	hypothetical protein
167165	28.87685837	13.76091276	1.069520365	5.38E-05	TRUE	MUCCIDRAFT_167165	hypothetical protein
MUCCIDRAFT_157248	158.9188611	118.3260585	0.425509449	0.00021231	TRUE	MUCCIDRAFT_157248	hypothetical protein
MUCCIDRAFT_189135	75.69538836	55.98929226	0.435030893	0.000218026	TRUE	MUCCIDRAFT_189135	hypothetical protein
MUCCIDRAFT_185590	22.2795178	13.14297044	0.761446199	0.000220107	TRUE	MUCCIDRAFT_185590	hypothetical protein
149657	11.41963925	5.442332154	1.068352754	0.001703575	TRUE	MUCCIDRAFT_149657	hypothetical protein
MUCCIDRAFT_155051	72.91748728	99.78221428	-0.452282991	0.000221318	TRUE	MUCCIDRAFT_155051	hypothetical protein
167265	5.379349677	2.569316959	1.065901612	0.004193874	TRUE	MUCCIDRAFT_167265	hypothetical protein
MUCCIDRAFT_145159	11.43035218	16.66194139	-0.543678029	0.000223484	TRUE	MUCCIDRAFT_145159	hypothetical protein
MUCCIDRAFT_129481	9.83773822	17.68533543	-0.846710044	0.000224405	TRUE	MUCCIDRAFT_129481	hypothetical protein
156013	44.51910021	21.29487109	1.063827081	9.35E-15	TRUE	MUCCIDRAFT_156013	hypothetical protein
MUCCIDRAFT_156697	29.12388988	51.82682648	-0.831038441	0.000224566	TRUE	MUCCIDRAFT_156697	hypothetical protein
77680	1.417492577	0.677745226	1.06326941	0.021421272	TRUE	MUCCIDRAFT_77680	hypothetical protein
MUCCIDRAFT_45404	10.91818765	17.39752717	-0.671754221	0.000224787	TRUE	MUCCIDRAFT_45404	hypothetical protein
MUCCIDRAFT_116253	11.44264171	22.28110382	-0.961298828	0.000226015	TRUE	MUCCIDRAFT_116253	glycosyltransferase family 5 protein
MUCCIDRAFT_84990	26.41683175	18.84723553	0.487242366	0.000227742	TRUE	MUCCIDRAFT_84990	hypothetical protein
157264	29.15676501	13.98461077	1.059705858	1.85E-06	TRUE	MUCCIDRAFT_157264	hypothetical protein
MUCCIDRAFT_165727	8.470266717	12.58820962	-0.571959869	0.000236903	TRUE	MUCCIDRAFT_165727	hypothetical protein
MUCCIDRAFT_111540	10.14247394	6.558305843	0.629474717	0.000240371	TRUE	MUCCIDRAFT_111540	hypothetical protein
110863	16.62144141	7.966885823	1.059661754	0.020757525	TRUE	MUCCIDRAFT_110863	hypothetical protein
MUCCIDRAFT_111658	18.6645217	10.61831779	0.813855241	0.000243905	TRUE	MUCCIDRAFT_111658	hypothetical protein
MUCCIDRAFT_122620	57.69662391	34.55833452	0.739344191	0.000246873	TRUE	MUCCIDRAFT_122620	hypothetical protein
MUCCIDRAFT_156393	13.02724377	20.91047802	-0.683748761	0.000248159	TRUE	MUCCIDRAFT_156393	hypothetical protein
MUCCIDRAFT_110073	38.37684767	20.11581049	0.930610719	0.00024915	TRUE	MUCCIDRAFT_110073	hypothetical protein
MUCCIDRAFT_144605	38.21830035	23.83352979	0.681330915	0.00024937	TRUE	MUCCIDRAFT_144605	hypothetical protein
MUCCIDRAFT_155367	359.3276076	471.8296834	-0.392976387	0.000250416	TRUE	MUCCIDRAFT_155367	hypothetical protein
MUCCIDRAFT_115799	227.921359	142.3355053	0.679056691	0.000254375	TRUE	MUCCIDRAFT_115799	hypothetical protein
MUCCIDRAFT_115151	138.1442774	79.45820897	0.797809361	0.000255239	TRUE	MUCCIDRAFT_115151	hypothetical protein
MUCCIDRAFT_156897	40.22943441	26.80790717	0.58532358	0.000257397	TRUE	MUCCIDRAFT_156897	hypothetical protein
MUCCIDRAFT_77448	45.89654557	87.3321119	-0.928315676	0.000257501	TRUE	MUCCIDRAFT_77448	hypothetical protein
MUCCIDRAFT_166947	7.839884941	13.56013615	-0.789590275	0.000260237	TRUE	MUCCIDRAFT_166947	hypothetical protein
78611	45.95104039	22.04836776	1.0596371	2.40E-17	TRUE	MUCCIDRAFT_78611	hypothetical protein
MUCCIDRAFT_86821	8.409467409	4.935233766	0.768252993	0.000262624	TRUE	MUCCIDRAFT_86821	hypothetical protein
MUCCIDRAFT_148433	98.99235371	70.91900933	0.481476594	0.000263906	TRUE	MUCCIDRAFT_148433	hypothetical protein
125916	51.67262045	24.8084164	1.057896393	6.37E-07	TRUE	MUCCIDRAFT_125916	hypothetical protein
155528	196.1054503	94.21256758	1.057577409	2.17E-08	TRUE	MUCCIDRAFT_155528	hypothetical protein
MUCCIDRAFT_40656	23.31547579	36.66337742	-0.653437092	0.000270673	TRUE	MUCCIDRAFT_40656	G protein alpha subunit
MUCCIDRAFT_25901	2131.14152	2798.878673	-0.393216467	0.000273725	TRUE	MUCCIDRAFT_25901	hypothetical protein
MUCCIDRAFT_144516	27.57438136	16.51763992	0.739036071	0.000278716	TRUE	MUCCIDRAFT_144516	hypothetical protein
MUCCIDRAFT_109077	22.86316512	41.97067689	-0.876947389	0.000278903	TRUE	MUCCIDRAFT_109077	helix-loop-helix DNA-binding domain-containing transcription factor
MUCCIDRAFT_156009	1433.495447	1890.195926	-0.39898895	0.000278976	TRUE	MUCCIDRAFT_156009	hypothetical protein
107098	88.11793708	42.39535696	1.055594547	7.28E-06	TRUE	MUCCIDRAFT_107098	hypothetical protein
MUCCIDRAFT_123799	71.11543049	41.7220584	0.769406476	0.000280921	TRUE	MUCCIDRAFT_123799	hypothetical protein
MUCCIDRAFT_157380	16.27278669	31.50030273	-0.952532934	0.000281515	TRUE	MUCCIDRAFT_157380	carbohydrate-binding module family 21 protein
MUCCIDRAFT_156887	93.31470335	125.8185717	-0.431221375	0.000284279	TRUE	MUCCIDRAFT_156887	hypothetical protein
181540	92.59162102	44.54980329	1.05540325	3.29E-08	TRUE	MUCCIDRAFT_181540	hypothetical protein
73791	5.512117028	2.651530957	1.055387656	0.017956995	TRUE	MUCCIDRAFT_73791	hypothetical protein
MUCCIDRAFT_139242	37.3172586	19.43630378	0.941179962	0.000291016	TRUE	MUCCIDRAFT_139242	hypothetical protein
MUCCIDRAFT_112860	17.19805935	10.85112268	0.664115909	0.00029423	TRUE	MUCCIDRAFT_112860	hypothetical protein
MUCCIDRAFT_147605	132.6489841	97.13224504	0.449474488	0.000294678	TRUE	MUCCIDRAFT_147605	hypothetical protein
MUCCIDRAFT_104805	29.0742522	14.69150272	0.984340482	0.000295145	TRUE	MUCCIDRAFT_104805	hypothetical protein
MUCCIDRAFT_107586	9.438253367	5.175627013	0.866364459	0.000295145	TRUE	MUCCIDRAFT_107586	hypothetical protein
MUCCIDRAFT_163042	260.0862312	149.6630807	0.797320898	0.000295145	TRUE	MUCCIDRAFT_163042	hypothetical protein
141863	48.706517	23.43947512	1.054963951	5.13E-06	TRUE	MUCCIDRAFT_141863	hypothetical protein
116297	1.573194244	0.758099365	1.051981523	0.000262144	TRUE	MUCCIDRAFT_116297	hypothetical protein
MUCCIDRAFT_38041	41.1368167	61.28740015	-0.574813485	0.0003031	TRUE	MUCCIDRAFT_38041	hypothetical protein
157591	33.58089537	16.19324005	1.051868606	1.10E-07	TRUE	MUCCIDRAFT_157591	hypothetical protein
MUCCIDRAFT_148013	57.63959746	32.12124946	0.843208748	0.000303388	TRUE	MUCCIDRAFT_148013	hypothetical protein
MUCCIDRAFT_157071	15.46945629	27.04218248	-0.80507897	0.000303507	TRUE	MUCCIDRAFT_157071	hypothetical protein
MUCCIDRAFT_127424	27.76747915	38.73244468	-0.480285243	0.000307476	TRUE	MUCCIDRAFT_127424	hypothetical protein
MUCCIDRAFT_152518	9.542609601	16.92668009	-0.826775939	0.000309322	TRUE	MUCCIDRAFT_152518	hypothetical protein
MUCCIDRAFT_155912	850.4658551	1146.58428	-0.431014093	0.000310058	TRUE	MUCCIDRAFT_155912	hypothetical protein
116099	7.529038688	3.637926059	1.049257152	0.0025754	TRUE	MUCCIDRAFT_116099	hypothetical protein
MUCCIDRAFT_105881	14.08527081	24.68519693	-0.809205351	0.000312174	TRUE	MUCCIDRAFT_105881	hypothetical protein
MUCCIDRAFT_170328	67.30962283	46.57115664	0.531314721	0.000313721	TRUE	MUCCIDRAFT_170328	hypothetical protein
MUCCIDRAFT_106896	4.092507979	6.841312846	-0.741348502	0.000315572	TRUE	MUCCIDRAFT_106896	hypothetical protein
MUCCIDRAFT_114197	15.89035556	29.00826132	-0.868175174	0.000315572	TRUE	MUCCIDRAFT_114197	hypothetical protein
108793	65.52470886	31.69617453	1.0476309	4.90E-08	TRUE	MUCCIDRAFT_108793	hypothetical protein
MUCCIDRAFT_156756	2743.465096	3751.296976	-0.451393169	0.000316125	TRUE	MUCCIDRAFT_156756	hypothetical protein
153282	50.00792531	24.19615094	1.047207605	7.94E-05	TRUE	MUCCIDRAFT_153282	hypothetical protein
MUCCIDRAFT_156585	3237.888298	4305.714056	-0.411187098	0.000317281	TRUE	MUCCIDRAFT_156585	hypothetical protein
109312	10.97264585	5.317482532	1.045933204	0.02064357	TRUE	MUCCIDRAFT_109312	hypothetical protein
MUCCIDRAFT_136670	32.85305806	46.22254617	-0.492467409	0.000319573	TRUE	MUCCIDRAFT_136670	hypothetical protein
MUCCIDRAFT_147599	113.9521527	83.61588005	0.446603898	0.000319573	TRUE	MUCCIDRAFT_147599	hypothetical protein
83758	5.229257331	2.533949346	1.044758185	0.012888656	TRUE	MUCCIDRAFT_83758	C2H2-type zinc finger transcription factor
186878	1058.352626	513.4076996	1.04364177	0.000696856	TRUE	MUCCIDRAFT_186878	hypothetical protein
MUCCIDRAFT_149552	21.76450833	14.38363339	0.597116381	0.000326434	TRUE	MUCCIDRAFT_149552	hypothetical protein
MUCCIDRAFT_32100	33.0230685	22.92116301	0.526511968	0.000326694	TRUE	MUCCIDRAFT_32100	hypothetical protein
MUCCIDRAFT_120185	60.794807	43.50926638	0.48263007	0.000330221	TRUE	MUCCIDRAFT_120185	hypothetical protein
MUCCIDRAFT_138211	72.22938504	109.6085022	-0.601657294	0.000334308	TRUE	MUCCIDRAFT_138211	hypothetical protein
MUCCIDRAFT_183518	150.1747942	93.9507489	0.676543865	0.000335026	TRUE	MUCCIDRAFT_183518	hypothetical protein
MUCCIDRAFT_146732	133.741898	93.34295939	0.518731597	0.000335731	TRUE	MUCCIDRAFT_146732	hypothetical protein
152456	88.53938019	42.99914471	1.041936174	0.003858786	TRUE	MUCCIDRAFT_152456	hypothetical protein
152059	4.977684205	2.417110205	1.041244295	3.36E-05	TRUE	MUCCIDRAFT_152059	hypothetical protein
MUCCIDRAFT_174063	988.6377311	1319.74482	-0.416748683	0.000341783	TRUE	MUCCIDRAFT_174063	hypothetical protein
104957	8.20286772	3.988921306	1.039997126	0.002840896	TRUE	MUCCIDRAFT_104957	C2H2-type zinc finger transcription factor
MUCCIDRAFT_186097	80.10717661	52.16316272	0.618852304	0.000343118	TRUE	MUCCIDRAFT_186097	hypothetical protein
MUCCIDRAFT_153445	3.797397645	2.338743892	0.69908461	0.000351808	TRUE	MUCCIDRAFT_153445	hypothetical protein
MUCCIDRAFT_148538	34.18173081	21.45745029	0.671101488	0.000353997	TRUE	MUCCIDRAFT_148538	hypothetical protein
182595	113.3468074	55.19931424	1.037973164	2.40E-17	TRUE	MUCCIDRAFT_182595	hypothetical protein
MUCCIDRAFT_156073	150.2109523	105.4441481	0.510418359	0.000355171	TRUE	MUCCIDRAFT_156073	hypothetical protein
MUCCIDRAFT_155866	1162.638332	1585.033367	-0.447114569	0.000356975	TRUE	MUCCIDRAFT_155866	hypothetical protein
MUCCIDRAFT_171764	43.18518476	74.39279249	-0.784734043	0.000359683	TRUE	MUCCIDRAFT_171764	hypothetical protein
MUCCIDRAFT_89533	40.78765294	31.10108153	0.391103242	0.000359683	TRUE	MUCCIDRAFT_89533	hypothetical protein
MUCCIDRAFT_134221	2493.152807	3316.293879	-0.411585124	0.000359689	TRUE	MUCCIDRAFT_134221	hypothetical protein
145653	43.04607213	20.97162515	1.037437783	1.66E-05	TRUE	MUCCIDRAFT_145653	hypothetical protein
MUCCIDRAFT_171597	248.7454575	167.420671	0.571092306	0.000368574	TRUE	MUCCIDRAFT_171597	hypothetical protein
MUCCIDRAFT_105321	14.86307484	28.68708742	-0.948665931	0.000369219	TRUE	MUCCIDRAFT_105321	hypothetical protein
MUCCIDRAFT_155463	103.1463645	72.89073135	0.500717351	0.000369219	TRUE	MUCCIDRAFT_155463	hypothetical protein
155276	82.18671564	40.08599243	1.035674166	2.99E-07	TRUE	MUCCIDRAFT_155276	hypothetical protein
MUCCIDRAFT_157335	143.7309802	84.23353269	0.770970308	0.000369305	TRUE	MUCCIDRAFT_157335	hypothetical protein
142931	194.1442331	94.7539992	1.034845217	1.79E-05	TRUE	MUCCIDRAFT_142931	hypothetical protein
MUCCIDRAFT_147042	100.7723695	63.0298945	0.67694124	0.000378592	TRUE	MUCCIDRAFT_147042	hypothetical protein
106776	4.584670921	2.237059797	1.034236817	0.001297085	TRUE	MUCCIDRAFT_106776	cytochrome P450 CYP5213
MUCCIDRAFT_109585	74.36635205	53.47314858	0.475985176	0.000382249	TRUE	MUCCIDRAFT_109585	hypothetical protein
MUCCIDRAFT_156753	43.44189021	26.24097102	0.727010231	0.000387555	TRUE	MUCCIDRAFT_156753	hypothetical protein
MUCCIDRAFT_152832	56.17772069	77.69132532	-0.46780552	0.000390667	TRUE	MUCCIDRAFT_152832	hypothetical protein
MUCCIDRAFT_178813	39.05238153	64.35506853	-0.720181667	0.000391364	TRUE	MUCCIDRAFT_178813	hypothetical protein
MUCCIDRAFT_154942	44.16901427	26.98562646	0.710024036	0.00039307	TRUE	MUCCIDRAFT_154942	hypothetical protein
MUCCIDRAFT_46819	1670.747351	2743.360191	-0.715452519	0.000393294	TRUE	MUCCIDRAFT_46819	hypothetical protein
MUCCIDRAFT_76469	12.00127996	6.196304474	0.95311186	0.000398221	TRUE	MUCCIDRAFT_76469	hypothetical protein
159770	48.99026965	23.93228077	1.033486435	7.47E-17	TRUE	MUCCIDRAFT_159770	hypothetical protein
MUCCIDRAFT_141228	28.60620993	45.78684907	-0.678428283	0.000398864	TRUE	MUCCIDRAFT_141228	hypothetical protein
MUCCIDRAFT_164398	50.08980928	31.09101833	0.687741363	0.000405774	TRUE	MUCCIDRAFT_164398	C2H2-type zinc finger transcription factor
MUCCIDRAFT_47802	12.38027164	20.18532115	-0.704751742	0.000414132	TRUE	MUCCIDRAFT_47802	hypothetical protein
MUCCIDRAFT_156063	926.7014291	512.2096823	0.85536058	0.000417338	TRUE	MUCCIDRAFT_156063	hypothetical protein
MUCCIDRAFT_114800	24.11607961	17.71734681	0.444772633	0.000420618	TRUE	MUCCIDRAFT_114800	hypothetical protein
MUCCIDRAFT_114194	151.3325083	91.49777787	0.725895686	0.000425163	TRUE	MUCCIDRAFT_114194	hypothetical protein
166875	5.321876174	2.599468348	1.032979425	0.000940555	TRUE	MUCCIDRAFT_166875	hypothetical protein
MUCCIDRAFT_155691	86.43178761	114.6459972	-0.407645813	0.000425163	TRUE	MUCCIDRAFT_155691	hypothetical protein
MUCCIDRAFT_166121	48.12433882	28.71300162	0.744880253	0.000427876	TRUE	MUCCIDRAFT_166121	hypothetical protein
MUCCIDRAFT_81459	19.39077795	10.13283925	0.935941523	0.000432187	TRUE	MUCCIDRAFT_81459	C2H2-type zinc finger transcription factor
MUCCIDRAFT_156129	45.62865701	29.45171223	0.631337315	0.000437468	TRUE	MUCCIDRAFT_156129	hypothetical protein
155879	264.0800863	129.1225674	1.032287665	3.73E-06	TRUE	MUCCIDRAFT_155879	glycosyltransferase family 1 protein
MUCCIDRAFT_168472	32.81242013	21.41770194	0.615334376	0.000446928	TRUE	MUCCIDRAFT_168472	hypothetical protein
159532	172.6630775	84.48972723	1.031092408	0.000163172	TRUE	MUCCIDRAFT_159532	hypothetical protein
107249	22.37624303	10.94188448	1.031014809	0.000467973	TRUE	MUCCIDRAFT_107249	hypothetical protein
MUCCIDRAFT_166589	5.822420341	3.454332533	0.753292644	0.000452586	TRUE	MUCCIDRAFT_166589	hypothetical protein
MUCCIDRAFT_156018	933.0655449	1222.657866	-0.389970018	0.00045264	TRUE	MUCCIDRAFT_156018	hypothetical protein
188160	100.4630255	49.19217509	1.029987663	3.40E-11	TRUE	MUCCIDRAFT_188160	hypothetical protein
104699	28.10183877	13.77394795	1.028402654	2.77E-10	TRUE	MUCCIDRAFT_104699	hypothetical protein
MUCCIDRAFT_113189	5.977165198	8.462007301	-0.501175984	0.000456532	TRUE	MUCCIDRAFT_113189	hypothetical protein
155333	17.28681674	8.469541925	1.028395107	0.000920884	TRUE	MUCCIDRAFT_155333	hypothetical protein
161017	3.272055734	1.603518546	1.0267026	0.044796837	TRUE	MUCCIDRAFT_161017	hypothetical protein
MUCCIDRAFT_106171	5.110815701	9.986709923	-0.966100228	0.000459896	TRUE	MUCCIDRAFT_106171	hypothetical protein
152335	7.629680112	3.751998683	1.022941871	0.001017143	TRUE	MUCCIDRAFT_152335	hypothetical protein
108300	20.09322474	9.903043809	1.021056327	0.034299012	TRUE	MUCCIDRAFT_108300	hypothetical protein
MUCCIDRAFT_149614	23.46076599	16.32177736	0.523248147	0.000464246	TRUE	MUCCIDRAFT_149614	GRF-type zinc finger transcription factor
116171	4.795398605	2.367961436	1.019685631	0.023088245	TRUE	MUCCIDRAFT_116171	hypothetical protein
MUCCIDRAFT_113321	10.2199234	5.442814035	0.909561309	0.000466051	TRUE	MUCCIDRAFT_113321	hypothetical protein
MUCCIDRAFT_106356	15.64344551	10.09355962	0.631708196	0.000466707	TRUE	MUCCIDRAFT_106356	hypothetical protein
MUCCIDRAFT_177228	21.17604564	16.07031215	0.398161271	0.00046697	TRUE	MUCCIDRAFT_177228	hypothetical protein
MUCCIDRAFT_156928	1205.527927	1576.970893	-0.387490993	0.00046705	TRUE	MUCCIDRAFT_156928	hypothetical protein
145072	20.34025918	10.04924544	1.016226112	0.003803465	TRUE	MUCCIDRAFT_145072	hypothetical protein
154275	2.94584536	1.455492663	1.015481279	0.027550744	TRUE	MUCCIDRAFT_154275	hypothetical protein
MUCCIDRAFT_104563	18.33749687	25.71721959	-0.488325036	0.000469536	TRUE	MUCCIDRAFT_104563	hypothetical protein
MUCCIDRAFT_145833	20.88335139	29.81232872	-0.513578344	0.000469651	TRUE	MUCCIDRAFT_145833	hypothetical protein
MUCCIDRAFT_153542	29.14656969	20.45502473	0.510942469	0.000470313	TRUE	MUCCIDRAFT_153542	hypothetical protein
MUCCIDRAFT_155365	463.5672147	587.1509981	-0.340950842	0.000473524	TRUE	MUCCIDRAFT_155365	hypothetical protein
MUCCIDRAFT_157058	53.911084	31.97671445	0.753246285	0.000475398	TRUE	MUCCIDRAFT_157058	hypothetical protein
MUCCIDRAFT_91410	197.1764545	340.7754551	-0.789332109	0.000475398	TRUE	MUCCIDRAFT_91410	hypothetical protein
137247	17.24748602	8.538803025	1.014932653	1.21E-08	TRUE	MUCCIDRAFT_137247	hypothetical protein
MUCCIDRAFT_156381	649.4170692	468.4910931	0.471110495	0.000484817	TRUE	MUCCIDRAFT_156381	hypothetical protein
MUCCIDRAFT_174560	212.831823	156.3853379	0.444643374	0.000484817	TRUE	MUCCIDRAFT_174560	hypothetical protein
MUCCIDRAFT_82868	13.89867875	20.99775301	-0.595323605	0.000484817	TRUE	MUCCIDRAFT_82868	hypothetical protein
MUCCIDRAFT_134145	190.9411032	294.2558634	-0.62429595	0.000491863	TRUE	MUCCIDRAFT_134145	basic-leucine zipper transcription factor
MUCCIDRAFT_154978	3069.28354	1894.574969	0.696021275	0.000491863	TRUE	MUCCIDRAFT_154978	hypothetical protein
180998	68.73651422	34.01594994	1.014793244	2.77E-08	TRUE	MUCCIDRAFT_180998	hypothetical protein
161062	90.04517651	44.56181555	1.014741432	6.46E-06	TRUE	MUCCIDRAFT_161062	hypothetical protein
48945	20.50260924	10.14916251	1.014710882	0.00628444	TRUE	MUCCIDRAFT_48945	hypothetical protein
MUCCIDRAFT_157378	3.66743876	1.875311016	0.967258575	0.000493191	TRUE	MUCCIDRAFT_157378	hypothetical protein
157218	104.8440986	51.89738212	1.014468226	1.69E-05	TRUE	MUCCIDRAFT_157218	hypothetical protein
79113	15.66126157	7.755229194	1.014255307	2.10E-05	TRUE	MUCCIDRAFT_79113	hypothetical protein
MUCCIDRAFT_109302	2.410326373	4.50308	-0.899557325	0.000506458	TRUE	MUCCIDRAFT_109302	hypothetical protein
161983	18.6408982	9.232146993	1.013522404	4.97E-06	TRUE	MUCCIDRAFT_161983	hypothetical protein
MUCCIDRAFT_43444	29.50870219	21.40084876	0.46349173	0.000508781	TRUE	MUCCIDRAFT_43444	hypothetical protein
MUCCIDRAFT_75583	87.72638844	121.6983558	-0.472025448	0.000513833	TRUE	MUCCIDRAFT_75583	hypothetical protein
MUCCIDRAFT_115409	41.83102049	29.1405924	0.521512623	0.000514268	TRUE	MUCCIDRAFT_115409	hypothetical protein
MUCCIDRAFT_133469	45.61454701	90.2693318	-0.985196657	0.0005163	TRUE	MUCCIDRAFT_133469	Skn7 response regulator
108653	14.86434957	7.355285844	1.012991121	0.001685274	TRUE	MUCCIDRAFT_108653	hypothetical protein
148070	2.972804904	1.47375146	1.012837497	0.000201378	TRUE	MUCCIDRAFT_148070	hypothetical protein
MUCCIDRAFT_121377	71.64768031	107.2283386	-0.581900319	0.000528425	TRUE	MUCCIDRAFT_121377	hypothetical protein
MUCCIDRAFT_159504	33.01497272	22.59113351	0.547176504	0.000528901	TRUE	MUCCIDRAFT_159504	hypothetical protein
MUCCIDRAFT_146514	20.42889749	32.08259231	-0.651020745	0.000530058	TRUE	MUCCIDRAFT_146514	hypothetical protein
MUCCIDRAFT_76315	6.709947861	10.78886049	-0.685418069	0.000534538	TRUE	MUCCIDRAFT_76315	hypothetical protein
MUCCIDRAFT_155472	243.9254492	384.1040461	-0.655016273	0.000543518	TRUE	MUCCIDRAFT_155472	hypothetical protein
166585	7.033535465	3.484859483	1.012381285	0.000101793	TRUE	MUCCIDRAFT_166585	hypothetical protein
MUCCIDRAFT_144517	14.53322483	28.88147902	-0.991195795	0.000546879	TRUE	MUCCIDRAFT_144517	hypothetical protein
MUCCIDRAFT_153843	2879.184713	4089.898503	-0.506389884	0.000546963	TRUE	MUCCIDRAFT_153843	hypothetical protein
108218	50.12634583	24.87502978	1.010798248	0.000849403	TRUE	MUCCIDRAFT_108218	hypothetical protein
156464	148.5190468	73.80216202	1.009032143	6.36E-09	TRUE	MUCCIDRAFT_156464	hypothetical protein
MUCCIDRAFT_150869	12.28140677	18.65283608	-0.602384521	0.000549649	TRUE	MUCCIDRAFT_150869	hypothetical protein
16755	2.390359342	1.189994622	1.008043553	0.048908557	TRUE	MUCCIDRAFT_16755	hypothetical protein
MUCCIDRAFT_135181	50.98752647	28.18533839	0.855005188	0.000558876	TRUE	MUCCIDRAFT_135181	hypothetical protein
MUCCIDRAFT_46655	400.6145009	511.774832	-0.353260206	0.000559342	TRUE	MUCCIDRAFT_46655	hypothetical protein
MUCCIDRAFT_84313	4.930797776	2.822427183	0.804901608	0.00056707	TRUE	MUCCIDRAFT_84313	hypothetical protein
MUCCIDRAFT_109343	9.694114853	18.26516111	-0.913966539	0.000569867	TRUE	MUCCIDRAFT_109343	hypothetical protein
MUCCIDRAFT_115940	31.79970331	21.83744857	0.542060554	0.000570159	TRUE	MUCCIDRAFT_115940	hypothetical protein
MUCCIDRAFT_182911	19.21951431	26.74978367	-0.476696328	0.000570767	TRUE	MUCCIDRAFT_182911	hypothetical protein
MUCCIDRAFT_165539	34.01639099	20.21608047	0.750711585	0.000574471	TRUE	MUCCIDRAFT_165539	hypothetical protein
154472	5.209810772	2.591093003	1.007235538	0.008817045	TRUE	MUCCIDRAFT_154472	hypothetical protein
106921	7.803421401	3.887792202	1.005536414	0.001878745	TRUE	MUCCIDRAFT_106921	hypothetical protein
107758	8.181199666	4.069966524	1.00549527	0.005444248	TRUE	MUCCIDRAFT_107758	hypothetical protein
114932	9.713763092	4.834819196	1.005039952	0.000996213	TRUE	MUCCIDRAFT_114932	hypothetical protein
MUCCIDRAFT_155704	10.68002847	20.77165248	-0.960104356	0.00058867	TRUE	MUCCIDRAFT_155704	hypothetical protein
128322	74.56773345	37.15924384	1.00477515	4.66E-08	TRUE	MUCCIDRAFT_128322	hypothetical protein
166497	30.78259451	15.35924969	1.002685586	0.038278722	TRUE	MUCCIDRAFT_166497	glycosyltransferase family 15 protein
MUCCIDRAFT_112401	12.41135212	19.651795	-0.66235561	0.00059448	TRUE	MUCCIDRAFT_112401	hypothetical protein
150168	87.12165277	43.52736668	1.000999599	0.031455413	TRUE	MUCCIDRAFT_150168	glycosyltransferase family 15 protein
MUCCIDRAFT_157539	1271.247067	1722.084249	-0.437895411	0.000601403	TRUE	MUCCIDRAFT_157539	hypothetical protein
MUCCIDRAFT_112731	17.38819592	13.04752309	0.414291144	0.000606823	TRUE	MUCCIDRAFT_112731	hypothetical protein
MUCCIDRAFT_42170	32.19357815	18.53826983	0.796321944	0.000608064	TRUE	MUCCIDRAFT_42170	hypothetical protein
MUCCIDRAFT_115474	128.5666206	94.64412653	0.441924825	0.000611564	TRUE	MUCCIDRAFT_115474	hypothetical protein
MUCCIDRAFT_151269	20.23246305	14.53286319	0.477453635	0.000612746	TRUE	MUCCIDRAFT_151269	hypothetical protein
154946	56.86587463	113.9171116	-1.002585324	0.000900818	TRUE	MUCCIDRAFT_154946	hypothetical protein
MUCCIDRAFT_155770	657.1797015	826.6056708	-0.330894776	0.000613517	TRUE	MUCCIDRAFT_155770	hypothetical protein
MUCCIDRAFT_155411	91.29505299	46.7195303	0.966480285	0.000619424	TRUE	MUCCIDRAFT_155411	hypothetical protein
MUCCIDRAFT_108042	27.20408144	43.01144171	-0.660737419	0.000632631	TRUE	MUCCIDRAFT_108042	hypothetical protein
147295	23.03924475	46.17302472	-1.002745725	0.002264259	TRUE	MUCCIDRAFT_147295	hypothetical protein
MUCCIDRAFT_72202	51.81595383	84.1668526	-0.699587341	0.000638943	TRUE	MUCCIDRAFT_72202	hypothetical protein
MUCCIDRAFT_146826	52.91809969	100.5282712	-0.925750914	0.000641987	TRUE	MUCCIDRAFT_146826	hypothetical protein
MUCCIDRAFT_146789	89.14417274	66.20415005	0.429307902	0.000644856	TRUE	MUCCIDRAFT_146789	hypothetical protein
MUCCIDRAFT_155486	126.8505004	80.35964136	0.658484789	0.000649424	TRUE	MUCCIDRAFT_155486	hypothetical protein
MUCCIDRAFT_160009	23.13398104	16.16277634	0.517043206	0.000651203	TRUE	MUCCIDRAFT_160009	hypothetical protein
MUCCIDRAFT_165218	10.58975305	20.23711251	-0.934018726	0.00065241	TRUE	MUCCIDRAFT_165218	hypothetical protein
MUCCIDRAFT_141830	24.3163376	14.06933208	0.789018957	0.000655386	TRUE	MUCCIDRAFT_141830	hypothetical protein
MUCCIDRAFT_139260	8.298423731	5.267805638	0.65602819	0.000662682	TRUE	MUCCIDRAFT_139260	hypothetical protein
MUCCIDRAFT_158983	39.59100668	59.08787235	-0.57784005	0.000662682	TRUE	MUCCIDRAFT_158983	hypothetical protein
163733	0.528070523	1.06085417	-1.002788472	0.009419567	TRUE	MUCCIDRAFT_163733	hypothetical protein
110538	1.638535956	3.293540655	-1.002898191	0.008186847	TRUE	MUCCIDRAFT_110538	hypothetical protein
MUCCIDRAFT_163568	2475.626412	3263.897369	-0.398787107	0.000667586	TRUE	MUCCIDRAFT_163568	hypothetical protein
MUCCIDRAFT_90960	70.51270122	49.77324814	0.502451035	0.000672995	TRUE	MUCCIDRAFT_90960	hypothetical protein
MUCCIDRAFT_107836	48.7371134	29.98623693	0.700661588	0.000674662	TRUE	MUCCIDRAFT_107836	hypothetical protein
MUCCIDRAFT_111998	2.873935998	4.853057665	-0.75507503	0.000681087	TRUE	MUCCIDRAFT_111998	hypothetical protein
142739	29.47957864	59.0806111	-1.002924842	0.026453383	TRUE	MUCCIDRAFT_142739	hypothetical protein
MUCCIDRAFT_155080	2229.327519	2910.719411	-0.384771232	0.000689153	TRUE	MUCCIDRAFT_155080	hypothetical protein
86692	8.369608141	16.81883792	-1.00649713	0.001805819	TRUE	MUCCIDRAFT_86692	hypothetical protein
MUCCIDRAFT_106025	181.3294999	124.5991806	0.54124595	0.00070022	TRUE	MUCCIDRAFT_106025	hypothetical protein
MUCCIDRAFT_157360	52.3713951	68.72853907	-0.392238403	0.000708159	TRUE	MUCCIDRAFT_157360	hypothetical protein
MUCCIDRAFT_112013	22.56472097	35.75044852	-0.663626024	0.000710922	TRUE	MUCCIDRAFT_112013	hypothetical protein
136688	24.86613335	50.0102486	-1.008032808	0.00226218	TRUE	MUCCIDRAFT_136688	hypothetical protein
MUCCIDRAFT_108713	24.05307508	15.43657203	0.639792908	0.000715739	TRUE	MUCCIDRAFT_108713	hypothetical protein
MUCCIDRAFT_88380	753.8438997	517.5075425	0.542660467	0.000722059	TRUE	MUCCIDRAFT_88380	hypothetical protein
MUCCIDRAFT_156639	73.86072632	50.27862863	0.555017497	0.000730279	TRUE	MUCCIDRAFT_156639	hypothetical protein
MUCCIDRAFT_157490	494.7725872	299.1904048	0.725696971	0.000738633	TRUE	MUCCIDRAFT_157490	hypothetical protein
45061	3.508579621	7.069377004	-1.008099406	0.002476343	TRUE	MUCCIDRAFT_45061	hypothetical protein
MUCCIDRAFT_76675	26.55481559	17.65896395	0.588665388	0.000754248	TRUE	MUCCIDRAFT_76675	hypothetical protein
MUCCIDRAFT_188448	77.74630915	56.54415649	0.459352477	0.000754421	TRUE	MUCCIDRAFT_188448	hypothetical protein
150705	24.50634673	49.42895025	-1.01214925	0.025508116	TRUE	MUCCIDRAFT_150705	hypothetical protein
115916	21.54503168	43.58086248	-1.015830473	1.39E-11	TRUE	MUCCIDRAFT_115916	class II peroxidase
163178	13.13062305	26.55398383	-1.015944388	0.018486129	TRUE	MUCCIDRAFT_163178	hypothetical protein
MUCCIDRAFT_155318	35.15920497	20.95268899	0.746682365	0.000766706	TRUE	MUCCIDRAFT_155318	hypothetical protein
129018	20.21634579	40.90150651	-1.016546021	2.23E-05	TRUE	MUCCIDRAFT_129018	hypothetical protein
183535	47.47574444	96.15789801	-1.018074125	3.60E-06	TRUE	MUCCIDRAFT_183535	hypothetical protein
MUCCIDRAFT_125538	1681.965618	2279.714466	-0.438668474	0.000797964	TRUE	MUCCIDRAFT_125538	hypothetical protein
MUCCIDRAFT_116926	10.14625843	17.14269162	-0.756277243	0.000799339	TRUE	MUCCIDRAFT_116926	glycosyltransferase family 39 protein
MUCCIDRAFT_174711	1833.492053	2497.35943	-0.445817149	0.00080584	TRUE	MUCCIDRAFT_174711	hypothetical protein
MUCCIDRAFT_115663	7.363646955	4.081344547	0.851356149	0.000814119	TRUE	MUCCIDRAFT_115663	hypothetical protein
MUCCIDRAFT_81635	17.6309501	10.79752975	0.707066152	0.000819668	TRUE	MUCCIDRAFT_81635	hypothetical protein
MUCCIDRAFT_90380	12.14523016	19.24670457	-0.663720171	0.000820201	TRUE	MUCCIDRAFT_90380	hypothetical protein
MUCCIDRAFT_155701	46.43119361	33.24257638	0.482148233	0.000820646	TRUE	MUCCIDRAFT_155701	hypothetical protein
MUCCIDRAFT_155936	96.75480836	69.56386469	0.475959465	0.000824856	TRUE	MUCCIDRAFT_155936	hypothetical protein
MUCCIDRAFT_105045	45.29877941	24.15658545	0.906878526	0.000825548	TRUE	MUCCIDRAFT_105045	hypothetical protein
163262	46.5481734	94.30147881	-1.018529103	3.11E-09	TRUE	MUCCIDRAFT_163262	hypothetical protein
MUCCIDRAFT_155137	5.705502085	9.611547118	-0.751913389	0.000836697	TRUE	MUCCIDRAFT_155137	hypothetical protein
MUCCIDRAFT_140952	32.25871121	24.03169692	0.424767985	0.000837377	TRUE	MUCCIDRAFT_140952	hypothetical protein
MUCCIDRAFT_125572	41.28410278	22.58766916	0.870792812	0.000845118	TRUE	MUCCIDRAFT_125572	hypothetical protein
MUCCIDRAFT_165589	21.2520716	36.97127523	-0.798543282	0.000847011	TRUE	MUCCIDRAFT_165589	hypothetical protein
77485	10.05581692	20.39804916	-1.019744113	0.014737205	TRUE	MUCCIDRAFT_77485	Homeodomain-like DNA binding domain-containing transcription factor
MUCCIDRAFT_109543	25.48908388	18.13613935	0.490877288	0.000849403	TRUE	MUCCIDRAFT_109543	hypothetical protein
MUCCIDRAFT_108335	3.706352698	2.323850417	0.673977749	0.000853444	TRUE	MUCCIDRAFT_108335	hypothetical protein
MUCCIDRAFT_85367	21.94633177	30.72336442	-0.485220499	0.000856451	TRUE	MUCCIDRAFT_85367	hypothetical protein
MUCCIDRAFT_178854	281.5238713	155.924111	0.852394156	0.000857457	TRUE	MUCCIDRAFT_178854	hypothetical protein
MUCCIDRAFT_107564	13.61359472	8.19364027	0.732006028	0.000865017	TRUE	MUCCIDRAFT_107564	helix-loop-helix DNA-binding domain-containing transcription factor
MUCCIDRAFT_33890	15.30582555	8.020399243	0.932086602	0.000865017	TRUE	MUCCIDRAFT_33890	hypothetical protein
MUCCIDRAFT_158438	32.86338541	19.00853961	0.789845318	0.000867842	TRUE	MUCCIDRAFT_158438	hypothetical protein
MUCCIDRAFT_147715	67.14788862	49.67124239	0.434951278	0.000877198	TRUE	MUCCIDRAFT_147715	hypothetical protein
156052	93.2139534	189.5314135	-1.023702701	0.001575358	TRUE	MUCCIDRAFT_156052	hypothetical protein
MUCCIDRAFT_153506	78.34544474	40.4831378	0.952412891	0.000884169	TRUE	MUCCIDRAFT_153506	hypothetical protein
MUCCIDRAFT_114864	18.23092765	26.59605462	-0.544446574	0.000884664	TRUE	MUCCIDRAFT_114864	GATA-type zinc finger transcription factor
109533	10.71970428	21.80013485	-1.024411829	1.83E-10	TRUE	MUCCIDRAFT_109533	hypothetical protein
MUCCIDRAFT_131280	35.92309953	48.89653942	-0.444988434	0.000900842	TRUE	MUCCIDRAFT_131280	hypothetical protein
MUCCIDRAFT_155519	109.8633621	80.14232253	0.454886215	0.000900924	TRUE	MUCCIDRAFT_155519	hypothetical protein
MUCCIDRAFT_105183	41.36770595	27.58826376	0.584101534	0.000903318	TRUE	MUCCIDRAFT_105183	hypothetical protein
MUCCIDRAFT_107519	32.42509472	18.69421596	0.794785849	0.000920435	TRUE	MUCCIDRAFT_107519	hypothetical protein
MUCCIDRAFT_111411	68.94064775	99.61131934	-0.531326406	0.000920435	TRUE	MUCCIDRAFT_111411	hypothetical protein
144790	41.39339632	84.26023126	-1.025390862	0.022379511	TRUE	MUCCIDRAFT_144790	hypothetical protein
MUCCIDRAFT_134322	23.51906797	46.23088695	-0.973112574	0.000920884	TRUE	MUCCIDRAFT_134322	GATA-type zinc finger transcription factor
152767	26.4358375	53.83949601	-1.026010009	2.03E-08	TRUE	MUCCIDRAFT_152767	E1 component
146382	12.39393357	25.24498084	-1.026247225	0.000713564	TRUE	MUCCIDRAFT_146382	hypothetical protein
MUCCIDRAFT_156475	403.8025438	308.570949	0.388061555	0.000925315	TRUE	MUCCIDRAFT_156475	hypothetical protein
MUCCIDRAFT_143835	2524.296163	3302.404599	-0.387635383	0.000927252	TRUE	MUCCIDRAFT_143835	hypothetical protein
MUCCIDRAFT_15035	112.0138437	67.18155311	0.73738312	0.000930275	TRUE	MUCCIDRAFT_15035	hypothetical protein
MUCCIDRAFT_156300	152.9078662	109.8634235	0.476880972	0.000930275	TRUE	MUCCIDRAFT_156300	hypothetical protein
MUCCIDRAFT_184060	66.09396146	37.68086649	0.810677784	0.000930275	TRUE	MUCCIDRAFT_184060	hypothetical protein
MUCCIDRAFT_79325	3.728438513	7.13804799	-0.936531578	0.000930275	TRUE	MUCCIDRAFT_79325	hypothetical protein
76795	29.41201424	59.96018725	-1.027713368	3.73E-06	TRUE	MUCCIDRAFT_76795	hypothetical protein
120175	27.19465011	55.53851404	-1.030031852	0.000425163	TRUE	MUCCIDRAFT_120175	hypothetical protein
MUCCIDRAFT_156061	40.94960964	67.05287922	-0.711261261	0.000941204	TRUE	MUCCIDRAFT_156061	hypothetical protein
MUCCIDRAFT_152345	33.93279689	21.94923453	0.628398734	0.000949781	TRUE	MUCCIDRAFT_152345	hypothetical protein
156961	76.85804527	157.0780951	-1.030959852	2.14E-05	TRUE	MUCCIDRAFT_156961	hypothetical protein
MUCCIDRAFT_156642	238.4195227	145.2053649	0.715451383	0.00095836	TRUE	MUCCIDRAFT_156642	hypothetical protein
MUCCIDRAFT_157901	41.32878546	54.61996664	-0.401998075	0.000959276	TRUE	MUCCIDRAFT_157901	hypothetical protein
MUCCIDRAFT_155337	64.10468504	105.3406847	-0.716746006	0.000961046	TRUE	MUCCIDRAFT_155337	hypothetical protein
MUCCIDRAFT_134418	62.24477771	42.66264424	0.54486587	0.000970605	TRUE	MUCCIDRAFT_134418	hypothetical protein
MUCCIDRAFT_126658	26.44509879	52.24760391	-0.982216447	0.000975686	TRUE	MUCCIDRAFT_126658	hypothetical protein
MUCCIDRAFT_155350	104.8227391	138.3973074	-0.400851959	0.000980658	TRUE	MUCCIDRAFT_155350	hypothetical protein
MUCCIDRAFT_163511	75.54629449	101.1816598	-0.421495545	0.000982472	TRUE	MUCCIDRAFT_163511	hypothetical protein
MUCCIDRAFT_157105	911.7926015	1233.748189	-0.436273204	0.000982615	TRUE	MUCCIDRAFT_157105	hypothetical protein
83270	11.85265644	24.24551941	-1.031222184	0.002381194	TRUE	MUCCIDRAFT_83270	hypothetical protein
MUCCIDRAFT_122640	31.9746951	56.81332483	-0.829064232	0.000988311	TRUE	MUCCIDRAFT_122640	hypothetical protein
190995	381.2769654	780.4936276	-1.033554674	0.004592183	TRUE	MUCCIDRAFT_190995	hypothetical protein
155279	270.9630815	554.6939615	-1.033632496	5.42E-09	TRUE	MUCCIDRAFT_155279	hypothetical protein
MUCCIDRAFT_88082	81.49626363	53.89894277	0.596615903	0.00099479	TRUE	MUCCIDRAFT_88082	hypothetical protein
82878	5.074498474	10.39673089	-1.035116735	0.000507797	TRUE	MUCCIDRAFT_82878	hypothetical protein
115431	17.16939362	35.23094661	-1.036799478	0.002683464	TRUE	MUCCIDRAFT_115431	hypothetical protein
155773	28.65622559	58.95823093	-1.041004355	0.000112937	TRUE	MUCCIDRAFT_155773	hypothetical protein
94376	354.8745166	731.4019438	-1.043324278	9.88E-11	TRUE	MUCCIDRAFT_94376	hypothetical protein
MUCCIDRAFT_157220	41.1359671	23.34827325	0.817107457	0.001005148	TRUE	MUCCIDRAFT_157220	hypothetical protein
171553	442.5027618	912.1585995	-1.04361643	0.001879959	TRUE	MUCCIDRAFT_171553	hypothetical protein
141604	14.20072256	29.29991989	-1.045218682	8.13E-07	TRUE	MUCCIDRAFT_141604	hypothetical protein
MUCCIDRAFT_111436	20.29811124	15.10414849	0.426206184	0.001033299	TRUE	MUCCIDRAFT_111436	hypothetical protein
MUCCIDRAFT_185348	1.201033015	0.662653253	0.857659679	0.001045193	TRUE	MUCCIDRAFT_185348	hypothetical protein
156229	16.6570927	34.37777649	-1.045650307	8.56E-07	TRUE	MUCCIDRAFT_156229	hypothetical protein
MUCCIDRAFT_157841	20.68718499	11.51944315	0.844940913	0.001057652	TRUE	MUCCIDRAFT_157841	hypothetical protein
MUCCIDRAFT_80667	17.92490949	10.45627874	0.777428597	0.001057652	TRUE	MUCCIDRAFT_80667	hypothetical protein
MUCCIDRAFT_164993	6.378845747	9.158083447	-0.521692683	0.00105981	TRUE	MUCCIDRAFT_164993	hypothetical protein
MUCCIDRAFT_111341	30.26961249	19.48422711	0.635949076	0.001070028	TRUE	MUCCIDRAFT_111341	hypothetical protein
MUCCIDRAFT_86573	65.3473147	97.08177368	-0.571014892	0.001077424	TRUE	MUCCIDRAFT_86573	hypothetical protein
MUCCIDRAFT_156151	1061.147728	1446.819444	-0.447252348	0.001086754	TRUE	MUCCIDRAFT_156151	hypothetical protein
153686	21.30156665	44.031202	-1.04691136	2.03E-10	TRUE	MUCCIDRAFT_153686	glycosyltransferase family 15 protein
MUCCIDRAFT_107403	36.16023329	65.58624509	-0.859246278	0.001094396	TRUE	MUCCIDRAFT_107403	helix-loop-helix DNA-binding domain-containing transcription factor
163914	57.98721705	119.8346748	-1.047153745	1.58E-10	TRUE	MUCCIDRAFT_163914	hypothetical protein
133839	43.08837132	89.17846685	-1.048396106	0.000548483	TRUE	MUCCIDRAFT_133839	hypothetical protein
MUCCIDRAFT_156623	1975.773704	2736.94428	-0.470152178	0.00111205	TRUE	MUCCIDRAFT_156623	hypothetical protein
MUCCIDRAFT_107283	34.30098211	22.68023147	0.596452849	0.001117964	TRUE	MUCCIDRAFT_107283	hypothetical protein
MUCCIDRAFT_184270	7.433119382	3.738675562	0.992279321	0.001123817	TRUE	MUCCIDRAFT_184270	hypothetical protein
156933	92.62795187	191.8602796	-1.050577128	0.001422875	TRUE	MUCCIDRAFT_156933	multicopper oxidase
79271	4.287314189	8.889015065	-1.05080442	0.000119654	TRUE	MUCCIDRAFT_79271	hypothetical protein
142188	62.06606398	128.6078337	-1.051015895	0.002691495	TRUE	MUCCIDRAFT_142188	hypothetical protein
154721	3.385964953	7.01637256	-1.051312927	0.022634918	TRUE	MUCCIDRAFT_154721	hypothetical protein
MUCCIDRAFT_154890	1597.715762	2275.390181	-0.510108547	0.001152701	TRUE	MUCCIDRAFT_154890	hypothetical protein
MUCCIDRAFT_155245	162.9965048	224.4872446	-0.461687402	0.001152701	TRUE	MUCCIDRAFT_155245	hypothetical protein
MUCCIDRAFT_162982	54.69000174	83.89110252	-0.617120572	0.001152701	TRUE	MUCCIDRAFT_162982	hypothetical protein
MUCCIDRAFT_112766	17.20422737	23.5848189	-0.455258429	0.001163669	TRUE	MUCCIDRAFT_112766	glycosyltransferase family 20 protein
MUCCIDRAFT_114662	38.49725158	53.03313703	-0.462092269	0.001166497	TRUE	MUCCIDRAFT_114662	hypothetical protein
MUCCIDRAFT_155669	2811.613587	3753.758391	-0.416934884	0.001168687	TRUE	MUCCIDRAFT_155669	hypothetical protein
140074	32.47417723	67.37587693	-1.052555383	0.001340616	TRUE	MUCCIDRAFT_140074	hypothetical protein
MUCCIDRAFT_152035	28.7079765	37.07243569	-0.368932176	0.001170558	TRUE	MUCCIDRAFT_152035	hypothetical protein
MUCCIDRAFT_157297	97.2683231	160.9809734	-0.726721486	0.001170558	TRUE	MUCCIDRAFT_157297	hypothetical protein
MUCCIDRAFT_92048	1211.770299	1682.958123	-0.473882215	0.00117345	TRUE	MUCCIDRAFT_92048	hypothetical protein
112863	66.8658099	138.7948372	-1.053701799	0.000138997	TRUE	MUCCIDRAFT_112863	hypothetical protein
MUCCIDRAFT_157422	120.8068801	167.7090336	-0.472981241	0.001189257	TRUE	MUCCIDRAFT_157422	hypothetical protein
MUCCIDRAFT_155702	54.92251437	35.13290148	0.644840494	0.001189577	TRUE	MUCCIDRAFT_155702	hypothetical protein
MUCCIDRAFT_76134	84.68245291	56.45416164	0.585011797	0.001191027	TRUE	MUCCIDRAFT_76134	hypothetical protein
MUCCIDRAFT_107595	8.387161479	12.32207157	-0.554519278	0.001191518	TRUE	MUCCIDRAFT_107595	Zn(2)-C6 fungal-specific transcription factor
MUCCIDRAFT_168318	6.096164627	3.751903214	0.699867698	0.001198814	TRUE	MUCCIDRAFT_168318	hypothetical protein
MUCCIDRAFT_131581	30.36424285	44.3846807	-0.547408715	0.001203199	TRUE	MUCCIDRAFT_131581	hypothetical protein
134944	13.48531825	28.01555935	-1.054799484	0.003431489	TRUE	MUCCIDRAFT_134944	hypothetical protein
94625	14.76715798	30.6828511	-1.054906215	5.18E-07	TRUE	MUCCIDRAFT_94625	glycosyltransferase family 77 protein
MUCCIDRAFT_112987	5.737358901	3.383718808	0.761543366	0.001210151	TRUE	MUCCIDRAFT_112987	hypothetical protein
MUCCIDRAFT_157599	192.9297516	270.7615609	-0.488907367	0.001215236	TRUE	MUCCIDRAFT_157599	hypothetical protein
MUCCIDRAFT_155915	114.7411258	83.54714008	0.457705574	0.00121734	TRUE	MUCCIDRAFT_155915	hypothetical protein
MUCCIDRAFT_115003	27.91077119	19.20851391	0.539378862	0.001226779	TRUE	MUCCIDRAFT_115003	hypothetical protein
MUCCIDRAFT_156284	2097.244067	2685.727174	-0.356808359	0.001226779	TRUE	MUCCIDRAFT_156284	hypothetical protein
MUCCIDRAFT_156394	18.73341053	28.20208125	-0.589561658	0.001226779	TRUE	MUCCIDRAFT_156394	hypothetical protein
MUCCIDRAFT_156869	82.71678209	147.5614822	-0.834944131	0.001226779	TRUE	MUCCIDRAFT_156869	hypothetical protein
MUCCIDRAFT_191110	51.23717527	37.09713431	0.465595935	0.001228294	TRUE	MUCCIDRAFT_191110	hypothetical protein
MUCCIDRAFT_110839	55.83539743	30.49144945	0.872912305	0.001232604	TRUE	MUCCIDRAFT_110839	hypothetical protein
MUCCIDRAFT_153371	169.1683555	106.0220543	0.674069419	0.001233141	TRUE	MUCCIDRAFT_153371	glycosyltransferase family 20 protein
MUCCIDRAFT_110137	11.38685698	7.0197223	0.697555653	0.001244188	TRUE	MUCCIDRAFT_110137	hypothetical protein
MUCCIDRAFT_155308	150.6545509	276.9371252	-0.878438654	0.001244202	TRUE	MUCCIDRAFT_155308	hypothetical protein
MUCCIDRAFT_171083	28.62815705	54.93401246	-0.940268521	0.001247419	TRUE	MUCCIDRAFT_171083	hypothetical protein
MUCCIDRAFT_156501	166.8522597	217.5953514	-0.3830089	0.001248517	TRUE	MUCCIDRAFT_156501	hypothetical protein
MUCCIDRAFT_169059	86.02593715	60.77533197	0.501208895	0.001250304	TRUE	MUCCIDRAFT_169059	hypothetical protein
114066	13.53758659	28.18909255	-1.058148998	0.003959758	TRUE	MUCCIDRAFT_114066	hypothetical protein
MUCCIDRAFT_181198	2643.878026	3605.553047	-0.447554877	0.001253416	TRUE	MUCCIDRAFT_181198	hypothetical protein
MUCCIDRAFT_144352	199.7857592	148.1035481	0.431677662	0.001265645	TRUE	MUCCIDRAFT_144352	hypothetical protein
MUCCIDRAFT_87683	107.9786912	77.16960409	0.484489432	0.001267164	TRUE	MUCCIDRAFT_87683	hypothetical protein
MUCCIDRAFT_155169	1739.288222	2322.953616	-0.417458684	0.001267832	TRUE	MUCCIDRAFT_155169	hypothetical protein
MUCCIDRAFT_155740	161.9746443	269.6167356	-0.735186857	0.001269414	TRUE	MUCCIDRAFT_155740	basic-leucine zipper transcription factor
MUCCIDRAFT_115037	2202.170833	4266.618457	-0.954156289	0.001272175	TRUE	MUCCIDRAFT_115037	hypothetical protein
MUCCIDRAFT_154898	116.5982686	83.63284775	0.479333542	0.001272175	TRUE	MUCCIDRAFT_154898	hypothetical protein
MUCCIDRAFT_156552	89.58075745	51.04522249	0.811295638	0.001272175	TRUE	MUCCIDRAFT_156552	hypothetical protein
107145	1.211952979	2.526089219	-1.059339638	0.010405644	TRUE	MUCCIDRAFT_107145	hypothetical protein
MUCCIDRAFT_78368	18.94426407	30.89559088	-0.705255679	0.001298948	TRUE	MUCCIDRAFT_78368	hypothetical protein
MUCCIDRAFT_106107	12.29675514	8.232797499	0.57898529	0.001300428	TRUE	MUCCIDRAFT_106107	hypothetical protein
MUCCIDRAFT_152376	14.43842681	9.87872319	0.547305155	0.001304525	TRUE	MUCCIDRAFT_152376	hypothetical protein
108485	11.84312256	24.69176345	-1.05972994	0.000444227	TRUE	MUCCIDRAFT_108485	hypothetical protein
MUCCIDRAFT_31495	150.8006257	204.4769988	-0.439508376	0.001345709	TRUE	MUCCIDRAFT_31495	hypothetical protein
MUCCIDRAFT_115864	45.04707137	31.75776702	0.504359945	0.001360417	TRUE	MUCCIDRAFT_115864	hypothetical protein
MUCCIDRAFT_135180	20.29989406	13.07768051	0.634036173	0.001370402	TRUE	MUCCIDRAFT_135180	hypothetical protein
153068	15.70771516	32.86596027	-1.065062821	0.002496812	TRUE	MUCCIDRAFT_153068	C2H2-type zinc finger transcription factor
MUCCIDRAFT_155900	1446.378797	1925.846429	-0.413050552	0.001375559	TRUE	MUCCIDRAFT_155900	hypothetical protein
178831	20.39810018	42.74119584	-1.066853404	0.000461384	TRUE	MUCCIDRAFT_178831	hypothetical protein
MUCCIDRAFT_81676	17.26158199	27.57074105	-0.675476455	0.001387186	TRUE	MUCCIDRAFT_81676	hypothetical protein
151567	12.48519341	26.2003188	-1.068762591	0.000554898	TRUE	MUCCIDRAFT_151567	hypothetical protein
MUCCIDRAFT_104357	20.93800049	12.91658621	0.696556601	0.001404884	TRUE	MUCCIDRAFT_104357	hypothetical protein
MUCCIDRAFT_48654	221.9788515	157.9796291	0.490723188	0.001407061	TRUE	MUCCIDRAFT_48654	NDUFV1NADH dehydrogenase flavo protein subunit 1
MUCCIDRAFT_72540	31.04262083	17.0562921	0.86374627	0.001412773	TRUE	MUCCIDRAFT_72540	hypothetical protein
MUCCIDRAFT_83367	9.26608965	5.170511424	0.842863379	0.001414843	TRUE	MUCCIDRAFT_83367	hypothetical protein
MUCCIDRAFT_105861	37.47772072	26.08048614	0.522941896	0.001417932	TRUE	MUCCIDRAFT_105861	hypothetical protein
MUCCIDRAFT_161975	120.4481304	77.90654037	0.628467955	0.001420661	TRUE	MUCCIDRAFT_161975	hypothetical protein
156800	29.19683048	61.44824647	-1.073731468	0.000107015	TRUE	MUCCIDRAFT_156800	hypothetical protein
MUCCIDRAFT_114966	50.51055797	78.07392567	-0.62839457	0.001433806	TRUE	MUCCIDRAFT_114966	hypothetical protein
MUCCIDRAFT_163897	30.53335888	22.47863974	0.441716998	0.001433806	TRUE	MUCCIDRAFT_163897	hypothetical protein
MUCCIDRAFT_155732	632.9297581	438.3736038	0.529840275	0.001434494	TRUE	MUCCIDRAFT_155732	hypothetical protein
84447	35.13963906	74.07576452	-1.075668715	0.000369219	TRUE	MUCCIDRAFT_84447	hypothetical protein
MUCCIDRAFT_155689	65.91976764	43.31136391	0.605795596	0.001438454	TRUE	MUCCIDRAFT_155689	hypothetical protein
MUCCIDRAFT_106665	187.3205342	287.8655328	-0.619873793	0.001442189	TRUE	MUCCIDRAFT_106665	hypothetical protein
MUCCIDRAFT_145924	100.3204616	63.19499802	0.666709033	0.001450114	TRUE	MUCCIDRAFT_145924	hypothetical protein
MUCCIDRAFT_151257	142.7705538	190.4649817	-0.415793124	0.001450114	TRUE	MUCCIDRAFT_151257	isocitrate dehydrogenase NAD-dependent subunit 1
MUCCIDRAFT_76344	27.23950489	38.05926841	-0.482279097	0.001450114	TRUE	MUCCIDRAFT_76344	hypothetical protein
MUCCIDRAFT_155577	57.53007788	30.79563352	0.901355611	0.00145107	TRUE	MUCCIDRAFT_155577	GMC oxidoreductase
MUCCIDRAFT_166813	57.63213874	74.89994949	-0.378048641	0.00145107	TRUE	MUCCIDRAFT_166813	hypothetical protein
MUCCIDRAFT_186246	30.72414198	15.63623825	0.974282168	0.00145107	TRUE	MUCCIDRAFT_186246	hypothetical protein
MUCCIDRAFT_166582	38.09685609	50.47900559	-0.406099937	0.001458724	TRUE	MUCCIDRAFT_166582	hypothetical protein
MUCCIDRAFT_168079	138.4861325	232.162067	-0.745484004	0.001458724	TRUE	MUCCIDRAFT_168079	hypothetical protein
MUCCIDRAFT_108418	15.25908864	27.23679571	-0.835085457	0.001468743	TRUE	MUCCIDRAFT_108418	hypothetical protein
157122	181.6030415	382.8078347	-1.075813113	0.001141219	TRUE	MUCCIDRAFT_157122	hypothetical protein
154273	19.56169431	41.26338268	-1.076599385	1.67E-07	TRUE	MUCCIDRAFT_154273	hypothetical protein
MUCCIDRAFT_154842	18.41278422	29.06632289	-0.659256855	0.001470315	TRUE	MUCCIDRAFT_154842	hypothetical protein
140774	7.640840045	16.134863	-1.078225515	0.017063953	TRUE	MUCCIDRAFT_140774	hypothetical protein
MUCCIDRAFT_147817	28.8199857	40.7551717	-0.499670184	0.001483591	TRUE	MUCCIDRAFT_147817	hypothetical protein
157371	204.0175318	432.0160913	-1.08237574	1.48E-05	TRUE	MUCCIDRAFT_157371	hypothetical protein
20654	16.79607864	35.69424233	-1.087522151	0.009452315	TRUE	MUCCIDRAFT_20654	hypothetical protein
MUCCIDRAFT_110712	2.355707324	1.241733572	0.924815061	0.0015151	TRUE	MUCCIDRAFT_110712	hypothetical protein
MUCCIDRAFT_188065	42.50213958	55.23539242	-0.378218372	0.001522037	TRUE	MUCCIDRAFT_188065	hypothetical protein
MUCCIDRAFT_134292	281.793851	182.8394805	0.623763298	0.001526031	TRUE	MUCCIDRAFT_134292	hypothetical protein
155633	17.28586638	36.75155169	-1.087884501	3.42E-07	TRUE	MUCCIDRAFT_155633	hypothetical protein
MUCCIDRAFT_76516	23.89202964	16.29390454	0.552204515	0.001543131	TRUE	MUCCIDRAFT_76516	hypothetical protein
MUCCIDRAFT_157061	101.9034248	188.0043485	-0.883606569	0.001557153	TRUE	MUCCIDRAFT_157061	hypothetical protein
MUCCIDRAFT_154017	19.13001843	13.04757483	0.552101646	0.001560781	TRUE	MUCCIDRAFT_154017	hypothetical protein
115897	45.3171735	96.57623036	-1.091397749	0.001608506	TRUE	MUCCIDRAFT_115897	hypothetical protein
MUCCIDRAFT_184494	266.916029	181.6909483	0.554841569	0.001582602	TRUE	MUCCIDRAFT_184494	hypothetical protein
MUCCIDRAFT_83513	48.30011866	31.02972311	0.63825884	0.001582602	TRUE	MUCCIDRAFT_83513	hypothetical protein
MUCCIDRAFT_187186	60.01256445	86.76940245	-0.531942597	0.001584065	TRUE	MUCCIDRAFT_187186	hypothetical protein
MUCCIDRAFT_158304	22.54974967	16.61841766	0.44036312	0.001596938	TRUE	MUCCIDRAFT_158304	hypothetical protein
MUCCIDRAFT_155991	711.7070079	1143.157768	-0.683656831	0.001602779	TRUE	MUCCIDRAFT_155991	hypothetical protein
151364	22.4813222	47.93123937	-1.09207455	0.014337769	TRUE	MUCCIDRAFT_151364	glycosyltransferase family 62 protein
MUCCIDRAFT_111867	11.35473595	16.59729466	-0.547337716	0.00161526	TRUE	MUCCIDRAFT_111867	Homeodomain-like DNA binding domain-containing transcription factor
MUCCIDRAFT_18304	1833.580111	2345.200088	-0.355017612	0.00161526	TRUE	MUCCIDRAFT_18304	hypothetical protein
MUCCIDRAFT_110247	45.37449029	78.94494855	-0.798120257	0.00163171	TRUE	MUCCIDRAFT_110247	hypothetical protein
MUCCIDRAFT_186695	63.19648887	92.74201775	-0.553284858	0.001634901	TRUE	MUCCIDRAFT_186695	hypothetical protein
MUCCIDRAFT_116335	14.06942182	8.502063273	0.726449507	0.001646401	TRUE	MUCCIDRAFT_116335	hypothetical protein
MUCCIDRAFT_110199	34.16302555	45.2834593	-0.406489427	0.001652611	TRUE	MUCCIDRAFT_110199	hypothetical protein
MUCCIDRAFT_42471	16.8745068	12.23188643	0.463976371	0.001665076	TRUE	MUCCIDRAFT_42471	hypothetical protein
157002	13.65800663	29.14232367	-1.093191424	0.002570923	TRUE	MUCCIDRAFT_157002	hypothetical protein
MUCCIDRAFT_156426	208.3063259	157.6664696	0.401786205	0.00168289	TRUE	MUCCIDRAFT_156426	hypothetical protein
157086	0.899073904	1.914309362	-1.09336984	0.027719983	TRUE	MUCCIDRAFT_157086	hypothetical protein
MUCCIDRAFT_185157	23.89338575	17.51685569	0.447743768	0.001686417	TRUE	MUCCIDRAFT_185157	hypothetical protein
MUCCIDRAFT_140279	4894.499788	6637.227395	-0.439415485	0.001686431	TRUE	MUCCIDRAFT_140279	hypothetical protein
165926	1.891897903	4.044263565	-1.095972705	2.15E-06	TRUE	MUCCIDRAFT_165926	hypothetical protein
MUCCIDRAFT_85746	18.36558639	30.09872943	-0.712554745	0.00169093	TRUE	MUCCIDRAFT_85746	hypothetical protein
MUCCIDRAFT_83805	35.05499822	22.52015199	0.638114345	0.001691633	TRUE	MUCCIDRAFT_83805	hypothetical protein
82118	5.905826602	12.63966952	-1.097645564	0.000881816	TRUE	MUCCIDRAFT_82118	Zn(2)-C6 fungal-specific transcription factor
MUCCIDRAFT_146618	25.79927736	19.24738489	0.422660178	0.001716752	TRUE	MUCCIDRAFT_146618	apses-type HTH transcription regulator
MUCCIDRAFT_126447	5.59577094	8.035995553	-0.5219725	0.001717043	TRUE	MUCCIDRAFT_126447	hypothetical protein
MUCCIDRAFT_149518	36.29794411	52.40105093	-0.529578461	0.001723398	TRUE	MUCCIDRAFT_149518	hypothetical protein
MUCCIDRAFT_155183	2814.838006	3629.560601	-0.366745027	0.001735257	TRUE	MUCCIDRAFT_155183	hypothetical protein
157151	27.74092381	59.38653299	-1.097919281	0.02734633	TRUE	MUCCIDRAFT_157151	hypothetical protein
MUCCIDRAFT_155361	2980.177776	3889.506767	-0.384182788	0.001744592	TRUE	MUCCIDRAFT_155361	hypothetical protein
MUCCIDRAFT_178450	84.4529361	111.3758407	-0.39907858	0.001754039	TRUE	MUCCIDRAFT_178450	hypothetical protein
MUCCIDRAFT_31861	29.32887797	45.71457874	-0.639839095	0.001757309	TRUE	MUCCIDRAFT_31861	hypothetical protein
MUCCIDRAFT_149671	20.49521543	31.67411086	-0.628045715	0.001759474	TRUE	MUCCIDRAFT_149671	hypothetical protein
MUCCIDRAFT_148937	4265.709883	5924.871139	-0.473999171	0.001765467	TRUE	MUCCIDRAFT_148937	hypothetical protein
MUCCIDRAFT_118863	79.72168252	50.20488784	0.667036994	0.00177061	TRUE	MUCCIDRAFT_118863	glycoside hydrolase family 47 protein
MUCCIDRAFT_154676	35.57856966	50.2716512	-0.498499945	0.001772304	TRUE	MUCCIDRAFT_154676	hypothetical protein
MUCCIDRAFT_155851	189.2663352	122.3188871	0.629714792	0.001772304	TRUE	MUCCIDRAFT_155851	class II peroxidase
MUCCIDRAFT_158225	76.1939227	145.0093116	-0.928286786	0.001789903	TRUE	MUCCIDRAFT_158225	hypothetical protein
MUCCIDRAFT_108094	15.60984131	11.47827471	0.443166279	0.001802208	TRUE	MUCCIDRAFT_108094	hypothetical protein
155401	415.6045955	889.5959295	-1.097947834	0.03149821	TRUE	MUCCIDRAFT_155401	hypothetical protein
MUCCIDRAFT_112003	39.44882745	26.77931091	0.558411119	0.001806742	TRUE	MUCCIDRAFT_112003	hypothetical protein
106367	44.59328283	95.76773852	-1.102954753	4.87E-06	TRUE	MUCCIDRAFT_106367	hypothetical protein
11833	0.668449378	1.440033811	-1.104946134	0.008025066	TRUE	MUCCIDRAFT_11833	hypothetical protein
MUCCIDRAFT_13406	39.2420208	23.0321067	0.768533142	0.001824168	TRUE	MUCCIDRAFT_13406	hypothetical protein
MUCCIDRAFT_155990	35.09302082	23.27469345	0.592137664	0.001824417	TRUE	MUCCIDRAFT_155990	hypothetical protein
96102	43.55632356	93.81784519	-1.106916022	0.039687717	TRUE	MUCCIDRAFT_96102	hypothetical protein
155825	8.049022664	17.33574723	-1.108131276	0.014247175	TRUE	MUCCIDRAFT_155825	hypothetical protein
MUCCIDRAFT_154313	10.26821295	6.049529762	0.763458135	0.001847034	TRUE	MUCCIDRAFT_154313	hypothetical protein
144275	8.923143706	19.27393833	-1.110744902	2.91E-09	TRUE	MUCCIDRAFT_144275	hypothetical protein
MUCCIDRAFT_136788	12.06217091	17.69393535	-0.552585977	0.001853283	TRUE	MUCCIDRAFT_136788	hypothetical protein
MUCCIDRAFT_167240	25.93083052	16.38396637	0.662736123	0.001853283	TRUE	MUCCIDRAFT_167240	hypothetical protein
177510	17.22625173	37.29129956	-1.114159277	0.000303227	TRUE	MUCCIDRAFT_177510	hypothetical protein
MUCCIDRAFT_156979	39.13288442	26.66892929	0.552675554	0.001865356	TRUE	MUCCIDRAFT_156979	hypothetical protein
MUCCIDRAFT_143399	30.64755212	22.44650021	0.449322073	0.001866041	TRUE	MUCCIDRAFT_143399	hypothetical protein
155836	67.66317604	146.6259301	-1.115757785	0.033772427	TRUE	MUCCIDRAFT_155836	hypothetical protein
MUCCIDRAFT_111039	31.09505017	22.28511365	0.480364898	0.001879959	TRUE	MUCCIDRAFT_111039	C2H2-type zinc finger transcription factor
152868	14.22001487	30.8248554	-1.116050789	1.74E-11	TRUE	MUCCIDRAFT_152868	hypothetical protein
185065	40.87492238	88.66988579	-1.116956657	1.76E-13	TRUE	MUCCIDRAFT_185065	hypothetical protein
110469	36.32155357	78.89112843	-1.118870611	3.64E-08	TRUE	MUCCIDRAFT_110469	hypothetical protein
MUCCIDRAFT_72067	74.92783264	38.25213579	0.969817017	0.001887728	TRUE	MUCCIDRAFT_72067	hypothetical protein
MUCCIDRAFT_154748	68.88123314	43.96311501	0.647643714	0.001911564	TRUE	MUCCIDRAFT_154748	hypothetical protein
MUCCIDRAFT_137802	49.15084553	33.16473634	0.567515031	0.001913371	TRUE	MUCCIDRAFT_137802	hypothetical protein
MUCCIDRAFT_86175	3.224981799	5.17380518	-0.680869261	0.001917125	TRUE	MUCCIDRAFT_86175	hypothetical protein
MUCCIDRAFT_156656	32.16851439	20.47498783	0.651388779	0.001919352	TRUE	MUCCIDRAFT_156656	hypothetical protein
MUCCIDRAFT_155788	12.09662511	6.899522993	0.809533585	0.001950137	TRUE	MUCCIDRAFT_155788	hypothetical protein
MUCCIDRAFT_152497	31.86663328	45.49581166	-0.513265401	0.001967743	TRUE	MUCCIDRAFT_152497	hypothetical protein
MUCCIDRAFT_104637	178.4613296	267.3266465	-0.582970161	0.001973355	TRUE	MUCCIDRAFT_104637	hypothetical protein
MUCCIDRAFT_136316	18.90232497	32.84434646	-0.797341402	0.001975571	TRUE	MUCCIDRAFT_136316	hypothetical protein
MUCCIDRAFT_174893	48.05957878	67.18398133	-0.483168183	0.001975571	TRUE	MUCCIDRAFT_174893	hypothetical protein
MUCCIDRAFT_132543	207.0753116	155.5814505	0.41247557	0.001977189	TRUE	MUCCIDRAFT_132543	hypothetical protein
MUCCIDRAFT_156043	33.79442111	53.83860404	-0.671681137	0.001978751	TRUE	MUCCIDRAFT_156043	glycosyltransferase family 1 protein
MUCCIDRAFT_82537	5.066126379	2.95518685	0.777329624	0.001978958	TRUE	MUCCIDRAFT_82537	hypothetical protein
MUCCIDRAFT_44438	5.798115524	9.151854353	-0.658022685	0.00199198	TRUE	MUCCIDRAFT_44438	hypothetical protein
41461	10.83067999	23.55349044	-1.121353008	6.33E-10	TRUE	MUCCIDRAFT_41461	hypothetical protein
MUCCIDRAFT_79229	11.11172402	6.397371942	0.795792203	0.002022382	TRUE	MUCCIDRAFT_79229	hypothetical protein
MUCCIDRAFT_155751	48.29780995	68.81201956	-0.510599723	0.002023572	TRUE	MUCCIDRAFT_155751	hypothetical protein
MUCCIDRAFT_129278	57.44439253	90.38529762	-0.653788836	0.002032797	TRUE	MUCCIDRAFT_129278	hypothetical protein
MUCCIDRAFT_177942	17.89905091	26.02676191	-0.539782073	0.002032797	TRUE	MUCCIDRAFT_177942	hypothetical protein
MUCCIDRAFT_155769	54.20337721	34.38153314	0.656534297	0.002041292	TRUE	MUCCIDRAFT_155769	hypothetical protein
MUCCIDRAFT_79248	4.039770906	2.091515705	0.949198371	0.002047545	TRUE	MUCCIDRAFT_79248	hypothetical protein
MUCCIDRAFT_139269	54.48160223	37.49288669	0.539037165	0.0020483	TRUE	MUCCIDRAFT_139269	hypothetical protein
MUCCIDRAFT_112702	7.9257343	5.156403733	0.619820532	0.002054756	TRUE	MUCCIDRAFT_112702	hypothetical protein
153606	60.46876417	131.820136	-1.124291568	1.83E-10	TRUE	MUCCIDRAFT_153606	hypothetical protein
MUCCIDRAFT_113263	3.618106268	6.329377987	-0.806055188	0.002086181	TRUE	MUCCIDRAFT_113263	DNA-binding RFX transcription factor
MUCCIDRAFT_179867	9.675375626	4.853421557	0.994098425	0.002086336	TRUE	MUCCIDRAFT_179867	hypothetical protein
MUCCIDRAFT_111525	43.69039942	24.18076255	0.853347885	0.002115481	TRUE	MUCCIDRAFT_111525	hypothetical protein
MUCCIDRAFT_154776	117.9156381	86.20936883	0.451796471	0.002116046	TRUE	MUCCIDRAFT_154776	hypothetical protein
MUCCIDRAFT_156149	294.3568218	388.1466974	-0.399051791	0.002116056	TRUE	MUCCIDRAFT_156149	hypothetical protein
MUCCIDRAFT_38872	14.20051781	7.366771269	0.946531025	0.002117867	TRUE	MUCCIDRAFT_38872	hypothetical protein
110400	124.1031841	270.5597386	-1.124480641	0.000458147	TRUE	MUCCIDRAFT_110400	carbohydrate-binding module family 21 protein
MUCCIDRAFT_155268	559.7797033	382.2273067	0.550404792	0.002130595	TRUE	MUCCIDRAFT_155268	hypothetical protein
157312	121.4694891	264.8804848	-1.124780219	0.008454086	TRUE	MUCCIDRAFT_157312	hypothetical protein
MUCCIDRAFT_106998	9.248808678	13.80354091	-0.577388095	0.002153383	TRUE	MUCCIDRAFT_106998	hypothetical protein
MUCCIDRAFT_129240	69.79986937	40.43040912	0.787658431	0.002157755	TRUE	MUCCIDRAFT_129240	hypothetical protein
MUCCIDRAFT_116267	56.17580515	73.92448713	-0.396123095	0.002161239	TRUE	MUCCIDRAFT_116267	hypothetical protein
MUCCIDRAFT_156345	16.10129912	26.4039675	-0.712875457	0.002161554	TRUE	MUCCIDRAFT_156345	hypothetical protein
MUCCIDRAFT_108554	12.74018067	17.4851264	-0.456163367	0.002165884	TRUE	MUCCIDRAFT_108554	hypothetical protein
MUCCIDRAFT_137337	52.56281524	41.34297329	0.346354362	0.002166197	TRUE	MUCCIDRAFT_137337	hypothetical protein
114189	4.551232007	9.941650466	-1.127079882	6.02E-05	TRUE	MUCCIDRAFT_114189	hypothetical protein
MUCCIDRAFT_122761	46.53347578	30.29861219	0.619096301	0.002167588	TRUE	MUCCIDRAFT_122761	GMC oxidoreductase
MUCCIDRAFT_114322	30.32858279	20.48460248	0.565944241	0.002187275	TRUE	MUCCIDRAFT_114322	hypothetical protein
MUCCIDRAFT_106080	16.49507445	28.0674907	-0.76689522	0.002187497	TRUE	MUCCIDRAFT_106080	hypothetical protein
MUCCIDRAFT_162084	21.18592383	11.30867853	0.905467927	0.002187497	TRUE	MUCCIDRAFT_162084	hypothetical protein
MUCCIDRAFT_163623	16.62608604	10.0792909	0.721222336	0.002187497	TRUE	MUCCIDRAFT_163623	hypothetical protein
MUCCIDRAFT_156296	1339.828632	1646.805184	-0.297621565	0.002198688	TRUE	MUCCIDRAFT_156296	hypothetical protein
MUCCIDRAFT_187700	196.773639	143.1740763	0.458687181	0.002204561	TRUE	MUCCIDRAFT_187700	hypothetical protein
MUCCIDRAFT_156817	180.2712882	135.7138151	0.409546932	0.002207327	TRUE	MUCCIDRAFT_156817	hypothetical protein
MUCCIDRAFT_122731	53.24044148	32.67005352	0.704154815	0.002216983	TRUE	MUCCIDRAFT_122731	hypothetical protein
MUCCIDRAFT_43336	15.74826431	10.37485626	0.601978542	0.002216983	TRUE	MUCCIDRAFT_43336	hypothetical protein
MUCCIDRAFT_154976	132.8073358	100.328225	0.404555702	0.002241607	TRUE	MUCCIDRAFT_154976	hypothetical protein
MUCCIDRAFT_24747	26.52717089	47.05857409	-0.828071428	0.002242505	TRUE	MUCCIDRAFT_24747	GATA-type zinc finger transcription factor
MUCCIDRAFT_146432	59.01676295	40.50166615	0.54295564	0.002242816	TRUE	MUCCIDRAFT_146432	hypothetical protein
MUCCIDRAFT_163666	50.86387771	85.18348401	-0.743847899	0.002255901	TRUE	MUCCIDRAFT_163666	hypothetical protein
MUCCIDRAFT_154457	34.81493945	61.61171329	-0.823324272	0.002256063	TRUE	MUCCIDRAFT_154457	hypothetical protein
155885	114.2239069	249.4693984	-1.127230237	8.17E-07	TRUE	MUCCIDRAFT_155885	hypothetical protein
160164	49.55068167	108.3301278	-1.128472227	7.25E-06	TRUE	MUCCIDRAFT_160164	hypothetical protein
188050	58.87127182	128.8765722	-1.130424939	2.54E-12	TRUE	MUCCIDRAFT_188050	hypothetical protein
MUCCIDRAFT_110355	6.227609963	12.4202787	-0.995507732	0.002272203	TRUE	MUCCIDRAFT_110355	hypothetical protein
109230	9.270713212	20.30431012	-1.132396398	5.11E-05	TRUE	MUCCIDRAFT_109230	hypothetical protein
MUCCIDRAFT_130021	18.82421598	37.16114982	-0.980709081	0.002278837	TRUE	MUCCIDRAFT_130021	hypothetical protein
MUCCIDRAFT_107739	27.15214788	15.62632291	0.796694847	0.002286574	TRUE	MUCCIDRAFT_107739	hypothetical protein
MUCCIDRAFT_156283	568.492531	376.2507888	0.595423091	0.002295859	TRUE	MUCCIDRAFT_156283	hypothetical protein
MUCCIDRAFT_147578	10.3369159	7.685944636	0.427499985	0.002317301	TRUE	MUCCIDRAFT_147578	hypothetical protein
MUCCIDRAFT_179439	2481.480288	3242.218218	-0.385775942	0.002319021	TRUE	MUCCIDRAFT_179439	hypothetical protein
MUCCIDRAFT_141613	29.51167579	47.16956999	-0.676437402	0.00233004	TRUE	MUCCIDRAFT_141613	hypothetical protein
MUCCIDRAFT_85034	12.8936813	23.58903475	-0.872065165	0.00233004	TRUE	MUCCIDRAFT_85034	hypothetical protein
79873	36.15592479	79.27077058	-1.132569836	0.00313845	TRUE	MUCCIDRAFT_79873	hypothetical protein
MUCCIDRAFT_128080	2.51635654	1.407363735	0.836944298	0.002342375	TRUE	MUCCIDRAFT_128080	hypothetical protein
MUCCIDRAFT_154752	886.6528953	1172.912151	-0.403660769	0.002356895	TRUE	MUCCIDRAFT_154752	hypothetical protein
MUCCIDRAFT_116291	12.40642208	8.739953286	0.505087689	0.002373494	TRUE	MUCCIDRAFT_116291	hypothetical protein
116040	10.41337809	22.89943858	-1.136359073	0.00099479	TRUE	MUCCIDRAFT_116040	hypothetical protein
145296	56.16647022	123.6180427	-1.137945758	5.00E-10	TRUE	MUCCIDRAFT_145296	hypothetical protein
144753	9.817201478	21.6553362	-1.141296902	0.019607731	TRUE	MUCCIDRAFT_144753	hypothetical protein
MUCCIDRAFT_112599	20.81063716	15.29031049	0.444755123	0.002418398	TRUE	MUCCIDRAFT_112599	hypothetical protein
MUCCIDRAFT_155132	52.1046252	35.90057247	0.537261096	0.002432663	TRUE	MUCCIDRAFT_155132	hypothetical protein
MUCCIDRAFT_114111	25.06990889	37.46960538	-0.579542533	0.002436412	TRUE	MUCCIDRAFT_114111	hypothetical protein
MUCCIDRAFT_31499	35.59196894	17.84963505	0.995018286	0.002441127	TRUE	MUCCIDRAFT_31499	hypothetical protein
153275	4.156441065	9.183969353	-1.142768059	0.04195224	TRUE	MUCCIDRAFT_153275	hypothetical protein
MUCCIDRAFT_155501	163.9381369	106.5627958	0.62142698	0.002441639	TRUE	MUCCIDRAFT_155501	hypothetical protein
MUCCIDRAFT_171085	67.44811763	44.4739224	0.600692206	0.002441639	TRUE	MUCCIDRAFT_171085	hypothetical protein
MUCCIDRAFT_106963	34.63131292	21.72927316	0.672312814	0.002462375	TRUE	MUCCIDRAFT_106963	hypothetical protein
MUCCIDRAFT_151817	118.7170011	85.61959321	0.471468883	0.002462375	TRUE	MUCCIDRAFT_151817	hypothetical protein
MUCCIDRAFT_24330	99.62903751	191.2451826	-0.940475992	0.002462375	TRUE	MUCCIDRAFT_24330	hypothetical protein
MUCCIDRAFT_155551	63.87551358	99.42637185	-0.638306844	0.002471635	TRUE	MUCCIDRAFT_155551	apses-type HTH transcription regulator
144262	20.93896783	46.2734673	-1.143367739	0.006253408	TRUE	MUCCIDRAFT_144262	heat shock factor-type transcription factor
MUCCIDRAFT_82810	3.83991194	2.039420963	0.912403138	0.002477941	TRUE	MUCCIDRAFT_82810	hypothetical protein
MUCCIDRAFT_130929	101.7323501	52.23681745	0.961502761	0.002486962	TRUE	MUCCIDRAFT_130929	glycosyltransferase family 15 protein
MUCCIDRAFT_157596	1792.819044	2335.086944	-0.381238042	0.002490164	TRUE	MUCCIDRAFT_157596	hypothetical protein
MUCCIDRAFT_162293	47.75912955	36.63947635	0.382265812	0.002490752	TRUE	MUCCIDRAFT_162293	hypothetical protein
155444	89.52440497	198.020794	-1.145284754	5.06E-07	TRUE	MUCCIDRAFT_155444	hypothetical protein
157383	87.81812399	194.3618095	-1.146192873	1.26E-16	TRUE	MUCCIDRAFT_157383	C2H2-type zinc finger transcription factor
MUCCIDRAFT_111037	16.04346099	11.37550863	0.495358839	0.002522035	TRUE	MUCCIDRAFT_111037	hypothetical protein
157997	3.885402127	8.594791814	-1.146308227	2.04E-05	TRUE	MUCCIDRAFT_157997	hypothetical protein
MUCCIDRAFT_137936	95.87310198	119.7775278	-0.321195369	0.002537429	TRUE	MUCCIDRAFT_137936	hypothetical protein
MUCCIDRAFT_113915	640.477752	443.9377309	0.528768006	0.002538271	TRUE	MUCCIDRAFT_113915	hypothetical protein
MUCCIDRAFT_141738	17.3144062	9.820288058	0.817876071	0.002547422	TRUE	MUCCIDRAFT_141738	hypothetical protein
MUCCIDRAFT_111198	28.09808121	48.41880193	-0.784037118	0.002559284	TRUE	MUCCIDRAFT_111198	hypothetical protein
77661	5.19022111	11.55742752	-1.154105354	0.003328596	TRUE	MUCCIDRAFT_77661	hypothetical protein
163294	3.218171902	7.184136355	-1.15750762	1.88E-05	TRUE	MUCCIDRAFT_163294	Homeodomain-like DNA binding domain-containing transcription factor
133754	28.19556252	62.94522793	-1.157953288	0.000361258	TRUE	MUCCIDRAFT_133754	hypothetical protein
110152	2.31116542	5.167827559	-1.160214333	0.001438454	TRUE	MUCCIDRAFT_110152	hypothetical protein
MUCCIDRAFT_109650	193.9654686	301.3166106	-0.635270595	0.002615322	TRUE	MUCCIDRAFT_109650	hypothetical protein
MUCCIDRAFT_155452	167.1559123	220.1287418	-0.397048756	0.002622139	TRUE	MUCCIDRAFT_155452	hypothetical protein
MUCCIDRAFT_156918	382.0625978	597.8031226	-0.645839888	0.002633549	TRUE	MUCCIDRAFT_156918	hypothetical protein
MUCCIDRAFT_165355	35.35627761	47.31642287	-0.420301648	0.00263879	TRUE	MUCCIDRAFT_165355	hypothetical protein
MUCCIDRAFT_111472	28.46519951	37.15707369	-0.38439193	0.002641525	TRUE	MUCCIDRAFT_111472	hypothetical protein
MUCCIDRAFT_144393	23.2809633	11.69547701	0.993062303	0.002646324	TRUE	MUCCIDRAFT_144393	hypothetical protein
MUCCIDRAFT_111184	15.74035704	10.60063076	0.570642818	0.00265515	TRUE	MUCCIDRAFT_111184	hypothetical protein
169735	4.690880009	10.49795985	-1.161081764	0.000134973	TRUE	MUCCIDRAFT_169735	hypothetical protein
MUCCIDRAFT_154794	4452.087771	5521.601155	-0.31060363	0.002657393	TRUE	MUCCIDRAFT_154794	hypothetical protein
MUCCIDRAFT_164425	9.392176535	6.399540907	0.552905883	0.002657393	TRUE	MUCCIDRAFT_164425	hypothetical protein
MUCCIDRAFT_81813	74.1853528	122.6888708	-0.726069143	0.002657393	TRUE	MUCCIDRAFT_81813	hypothetical protein
MUCCIDRAFT_177573	225.1238072	176.2220924	0.353306122	0.002659962	TRUE	MUCCIDRAFT_177573	hypothetical protein
MUCCIDRAFT_186091	89.996256	129.4980844	-0.524927841	0.002661073	TRUE	MUCCIDRAFT_186091	hypothetical protein
MUCCIDRAFT_161267	32.02116415	49.7569794	-0.635742874	0.002663082	TRUE	MUCCIDRAFT_161267	hypothetical protein
MUCCIDRAFT_109352	9.275495307	13.33230552	-0.523165805	0.002664652	TRUE	MUCCIDRAFT_109352	hypothetical protein
MUCCIDRAFT_169907	42.42811186	72.14042979	-0.765563797	0.002664652	TRUE	MUCCIDRAFT_169907	hypothetical protein
MUCCIDRAFT_156438	74.92060381	55.64360393	0.429109186	0.002671413	TRUE	MUCCIDRAFT_156438	hypothetical protein
MUCCIDRAFT_90667	131.9261794	68.06406256	0.9546661	0.002672985	TRUE	MUCCIDRAFT_90667	hypothetical protein
MUCCIDRAFT_115307	22.00821864	36.76696337	-0.740260989	0.00268205	TRUE	MUCCIDRAFT_115307	hypothetical protein
123428	6.763955792	15.15908582	-1.161656157	0.015166794	TRUE	MUCCIDRAFT_123428	hypothetical protein
MUCCIDRAFT_94213	3045.347589	4029.462072	-0.40397726	0.00268205	TRUE	MUCCIDRAFT_94213	hypothetical protein
164063	13.0288313	29.33822887	-1.170986948	0.001852693	TRUE	MUCCIDRAFT_164063	hypothetical protein
77371	10.28304358	23.14618581	-1.171677793	0.000997084	TRUE	MUCCIDRAFT_77371	hypothetical protein
MUCCIDRAFT_153721	10.16324884	16.28811232	-0.679853473	0.002695913	TRUE	MUCCIDRAFT_153721	hypothetical protein
MUCCIDRAFT_154720	799.7020141	623.2398196	0.359661386	0.002696414	TRUE	MUCCIDRAFT_154720	hypothetical protein
MUCCIDRAFT_104125	50.2895046	70.94935874	-0.496490855	0.002698542	TRUE	MUCCIDRAFT_104125	hypothetical protein
MUCCIDRAFT_113528	19.5239638	27.24889662	-0.48065184	0.002728322	TRUE	MUCCIDRAFT_113528	hypothetical protein
MUCCIDRAFT_37893	72.39159308	42.47571924	0.769189652	0.002728322	TRUE	MUCCIDRAFT_37893	hypothetical protein
MUCCIDRAFT_164515	29.38178458	18.32384123	0.680895502	0.002732593	TRUE	MUCCIDRAFT_164515	hypothetical protein
MUCCIDRAFT_110939	57.908321	31.59214482	0.874101833	0.00274375	TRUE	MUCCIDRAFT_110939	hypothetical protein
MUCCIDRAFT_175579	108.7994766	183.7802996	-0.756311963	0.00274375	TRUE	MUCCIDRAFT_175579	hypothetical protein
MUCCIDRAFT_148405	73.80800509	120.6607636	-0.709077021	0.002747615	TRUE	MUCCIDRAFT_148405	hypothetical protein
155983	188.3982582	424.6806283	-1.172570281	0.000123377	TRUE	MUCCIDRAFT_155983	hypothetical protein
150847	10.35094449	23.38623308	-1.175021492	4.58E-05	TRUE	MUCCIDRAFT_150847	Zn(2)-C6 fungal-specific transcription factor
MUCCIDRAFT_141074	84.71554356	61.21724754	0.468570142	0.002750347	TRUE	MUCCIDRAFT_141074	hypothetical protein
MUCCIDRAFT_189746	35.39004817	26.73914189	0.404311629	0.00279106	TRUE	MUCCIDRAFT_189746	hypothetical protein
153099	8.689713245	19.63728255	-1.177050285	9.58E-10	TRUE	MUCCIDRAFT_153099	hypothetical protein
157324	230.5408377	521.7089386	-1.178212145	6.27E-12	TRUE	MUCCIDRAFT_157324	carbohydrate-binding module family 13 protein
MUCCIDRAFT_116039	56.57418778	40.28636874	0.4901754	0.002828532	TRUE	MUCCIDRAFT_116039	hypothetical protein
MUCCIDRAFT_156806	163.9286175	286.7855465	-0.806943546	0.002832621	TRUE	MUCCIDRAFT_156806	glycoside hydrolase family 16 protein
108030	38.78153514	87.84448583	-1.179246701	2.58E-15	TRUE	MUCCIDRAFT_108030	hypothetical protein
MUCCIDRAFT_107752	5.618360346	10.09626203	-0.844900973	0.002840896	TRUE	MUCCIDRAFT_107752	hypothetical protein
MUCCIDRAFT_161483	34.27571427	24.2929122	0.496740682	0.002840896	TRUE	MUCCIDRAFT_161483	hypothetical protein
126217	139.3783981	315.8113235	-1.179807139	0.000585371	TRUE	MUCCIDRAFT_126217	Homeodomain-like DNA binding domain-containing transcription factor
MUCCIDRAFT_187057	3.249728085	1.843310034	0.816691945	0.002864873	TRUE	MUCCIDRAFT_187057	hypothetical protein
MUCCIDRAFT_108146	2.99381381	1.662185505	0.850570938	0.002894369	TRUE	MUCCIDRAFT_108146	hypothetical protein
MUCCIDRAFT_137353	12.07774944	19.75871257	-0.710006471	0.002895687	TRUE	MUCCIDRAFT_137353	hypothetical protein
MUCCIDRAFT_114349	22.52403251	13.92529553	0.693703324	0.002901369	TRUE	MUCCIDRAFT_114349	hypothetical protein
MUCCIDRAFT_184912	23.87081632	45.87254395	-0.942170558	0.002907884	TRUE	MUCCIDRAFT_184912	hypothetical protein
MUCCIDRAFT_91767	30.55869688	21.81040097	0.48697173	0.002911501	TRUE	MUCCIDRAFT_91767	hypothetical protein
MUCCIDRAFT_187648	645.2085107	853.0991673	-0.402949639	0.002916947	TRUE	MUCCIDRAFT_187648	hypothetical protein
19268	77.63811521	176.0322027	-1.180930254	0.028234274	TRUE	MUCCIDRAFT_19268	hypothetical protein
107183	30.38161133	68.91090992	-1.181498039	0.004815459	TRUE	MUCCIDRAFT_107183	hypothetical protein
MUCCIDRAFT_181667	91.87423853	69.11972587	0.410465798	0.002957352	TRUE	MUCCIDRAFT_181667	hypothetical protein
MUCCIDRAFT_47466	405.9612793	310.4387118	0.387042495	0.002967581	TRUE	MUCCIDRAFT_47466	hypothetical protein
MUCCIDRAFT_78212	56.5549944	74.35997139	-0.395001363	0.002971418	TRUE	MUCCIDRAFT_78212	basic-leucine zipper transcription factor
MUCCIDRAFT_139651	27.03898963	47.88701714	-0.824667561	0.002975256	TRUE	MUCCIDRAFT_139651	hypothetical protein
MUCCIDRAFT_154717	1133.952794	1494.279265	-0.398071968	0.002976562	TRUE	MUCCIDRAFT_154717	hypothetical protein
MUCCIDRAFT_108973	44.64127526	31.58552646	0.499203576	0.002987593	TRUE	MUCCIDRAFT_108973	hypothetical protein
MUCCIDRAFT_138902	11.97993429	17.8230145	-0.572896088	0.00301038	TRUE	MUCCIDRAFT_138902	hypothetical protein
MUCCIDRAFT_43377	1.357476955	2.242154331	-0.722960618	0.003047765	TRUE	MUCCIDRAFT_43377	hypothetical protein
MUCCIDRAFT_157194	66.56457394	42.52337889	0.646412862	0.003049411	TRUE	MUCCIDRAFT_157194	hypothetical protein
MUCCIDRAFT_136821	35.82980578	56.21769992	-0.649973807	0.003056986	TRUE	MUCCIDRAFT_136821	hypothetical protein
MUCCIDRAFT_135050	259.3760917	180.8020075	0.520621484	0.003059174	TRUE	MUCCIDRAFT_135050	hypothetical protein
MUCCIDRAFT_105813	8.301652761	14.87770809	-0.84080056	0.003078215	TRUE	MUCCIDRAFT_105813	hypothetical protein
MUCCIDRAFT_107469	22.65075105	32.27954418	-0.510910615	0.003131823	TRUE	MUCCIDRAFT_107469	hypothetical protein
92236	37.89059808	86.0641191	-1.183455886	0.000149292	TRUE	MUCCIDRAFT_92236	hypothetical protein
166640	0.661589921	1.507540751	-1.184510556	0.026014423	TRUE	MUCCIDRAFT_166640	hypothetical protein
127850	23.11376362	52.5834946	-1.185911431	0.004900594	TRUE	MUCCIDRAFT_127850	hypothetical protein
MUCCIDRAFT_85331	26.81852141	38.94495382	-0.537846078	0.003174276	TRUE	MUCCIDRAFT_85331	hypothetical protein
MUCCIDRAFT_136230	34.48608698	19.81610589	0.798923242	0.003174382	TRUE	MUCCIDRAFT_136230	hypothetical protein
MUCCIDRAFT_164963	32.07935675	20.6002017	0.638653038	0.003202439	TRUE	MUCCIDRAFT_164963	hypothetical protein
MUCCIDRAFT_40198	39.13977602	30.39723078	0.364636588	0.003209784	TRUE	MUCCIDRAFT_40198	hypothetical protein
MUCCIDRAFT_77537	81.17151737	42.96978788	0.917543105	0.003209784	TRUE	MUCCIDRAFT_77537	hypothetical protein
MUCCIDRAFT_156325	1126.70233	1400.887591	-0.314236627	0.003236737	TRUE	MUCCIDRAFT_156325	hypothetical protein
MUCCIDRAFT_115115	54.94425281	39.97418242	0.45899115	0.003285035	TRUE	MUCCIDRAFT_115115	hypothetical protein
134574	6.33933459	14.44429827	-1.18801882	0.006856554	TRUE	MUCCIDRAFT_134574	hypothetical protein
MUCCIDRAFT_163718	32.78454499	16.51888093	0.988465305	0.00329005	TRUE	MUCCIDRAFT_163718	C2H2-type zinc finger transcription factor
137066	24.16513952	55.09846454	-1.189022476	0.005656238	TRUE	MUCCIDRAFT_137066	hypothetical protein
MUCCIDRAFT_144101	38.16718374	52.17063868	-0.451419958	0.003321536	TRUE	MUCCIDRAFT_144101	hypothetical protein
MUCCIDRAFT_31223	16.60122027	28.74467032	-0.791291842	0.003325183	TRUE	MUCCIDRAFT_31223	hypothetical protein
MUCCIDRAFT_157286	51.65867405	31.19588158	0.727852923	0.003326701	TRUE	MUCCIDRAFT_157286	hypothetical protein
112419	199.1065505	454.2416506	-1.189687188	3.55E-05	TRUE	MUCCIDRAFT_112419	hypothetical protein
154774	1114.757462	2543.699075	-1.190186988	0.005871065	TRUE	MUCCIDRAFT_154774	hypothetical protein
MUCCIDRAFT_85882	6.530692934	3.449882879	0.92034012	0.003366344	TRUE	MUCCIDRAFT_85882	hypothetical protein
MUCCIDRAFT_129928	49.68071161	36.87156214	0.430274541	0.003368639	TRUE	MUCCIDRAFT_129928	glycosyltransferase family 33 protein
MUCCIDRAFT_153694	51.00696447	86.02875782	-0.754023057	0.003385349	TRUE	MUCCIDRAFT_153694	protein kinase A catalytic subunit
41661	14.28096381	32.61243557	-1.191078913	0.000459896	TRUE	MUCCIDRAFT_41661	glycosyltransferase family 2 protein
MUCCIDRAFT_189922	18.9559215	14.0209389	0.435075257	0.00340713	TRUE	MUCCIDRAFT_189922	glycosyltransferase family 24 protein
MUCCIDRAFT_154340	105.9040333	174.0061367	-0.716393182	0.003414405	TRUE	MUCCIDRAFT_154340	hypothetical protein
152780	64.13598064	146.5354064	-1.191932497	1.10E-05	TRUE	MUCCIDRAFT_152780	hypothetical protein
MUCCIDRAFT_153842	206.7646838	377.0679467	-0.866864542	0.003432731	TRUE	MUCCIDRAFT_153842	hypothetical protein
MUCCIDRAFT_37670	46.12069298	77.48267945	-0.74847737	0.003432731	TRUE	MUCCIDRAFT_37670	hypothetical protein
MUCCIDRAFT_109478	105.4445153	184.0459426	-0.803641481	0.003434973	TRUE	MUCCIDRAFT_109478	cyclin
MUCCIDRAFT_128833	23.65546016	17.37626672	0.444583547	0.003488074	TRUE	MUCCIDRAFT_128833	hypothetical protein
MUCCIDRAFT_155937	327.7747336	202.1952427	0.696905581	0.003488074	TRUE	MUCCIDRAFT_155937	hypothetical protein
MUCCIDRAFT_113209	50.3264941	34.3580506	0.550695069	0.003498503	TRUE	MUCCIDRAFT_113209	hypothetical protein
MUCCIDRAFT_157146	156.0504813	112.1165671	0.476923246	0.003499498	TRUE	MUCCIDRAFT_157146	hypothetical protein
MUCCIDRAFT_111358	4.519048955	2.428689763	0.894860004	0.003505426	TRUE	MUCCIDRAFT_111358	hypothetical protein
MUCCIDRAFT_155792	1773.162316	2506.80153	-0.499529025	0.003511366	TRUE	MUCCIDRAFT_155792	hypothetical protein
127152	36.18805089	82.69228928	-1.192138142	2.62E-09	TRUE	MUCCIDRAFT_127152	hypothetical protein
155636	15.29715732	34.96383434	-1.192980954	1.65E-08	TRUE	MUCCIDRAFT_155636	hypothetical protein
MUCCIDRAFT_91516	153.0502112	97.91239963	0.644414874	0.003573763	TRUE	MUCCIDRAFT_91516	hypothetical protein
MUCCIDRAFT_157133	8.361265153	13.48147401	-0.689835149	0.003592561	TRUE	MUCCIDRAFT_157133	cyclin
156962	13.73876056	31.49554402	-1.19647429	7.29E-05	TRUE	MUCCIDRAFT_156962	hypothetical protein
MUCCIDRAFT_148022	105.5414532	207.4534678	-0.974844559	0.003624025	TRUE	MUCCIDRAFT_148022	hypothetical protein
MUCCIDRAFT_45445	18.05049456	10.33855528	0.803644501	0.003659764	TRUE	MUCCIDRAFT_45445	hypothetical protein
MUCCIDRAFT_184661	64.98934508	94.0217176	-0.533027683	0.003665996	TRUE	MUCCIDRAFT_184661	hypothetical protein
MUCCIDRAFT_78981	19.00706976	30.64366311	-0.68916348	0.003665996	TRUE	MUCCIDRAFT_78981	hypothetical protein
MUCCIDRAFT_167728	176.5088297	132.1911504	0.417061768	0.003674266	TRUE	MUCCIDRAFT_167728	hypothetical protein
MUCCIDRAFT_167283	30.82114038	60.88793822	-0.982298251	0.00369673	TRUE	MUCCIDRAFT_167283	p53-like transcription factor
MUCCIDRAFT_154816	2267.710233	2964.563951	-0.386583912	0.003700868	TRUE	MUCCIDRAFT_154816	hypothetical protein
158235	3.554787626	8.198442523	-1.20389469	0.000199653	TRUE	MUCCIDRAFT_158235	hypothetical protein
MUCCIDRAFT_178675	44.16776368	24.84632867	0.829801659	0.00372907	TRUE	MUCCIDRAFT_178675	hypothetical protein
MUCCIDRAFT_127519	7.950579486	4.976187966	0.676100961	0.003767405	TRUE	MUCCIDRAFT_127519	hypothetical protein
MUCCIDRAFT_136218	17.22757635	11.42004655	0.592662757	0.003771736	TRUE	MUCCIDRAFT_136218	hypothetical protein
MUCCIDRAFT_154350	101.378951	73.26177295	0.468791655	0.00378082	TRUE	MUCCIDRAFT_154350	hypothetical protein
125413	10.8548939	25.1063634	-1.207574352	2.50E-06	TRUE	MUCCIDRAFT_125413	hypothetical protein
MUCCIDRAFT_116620	3.938191936	7.551767518	-0.938644774	0.003823454	TRUE	MUCCIDRAFT_116620	hypothetical protein
MUCCIDRAFT_155152	36.12003785	23.52248283	0.618866486	0.003828738	TRUE	MUCCIDRAFT_155152	hypothetical protein
MUCCIDRAFT_165264	93.36375887	135.1179698	-0.53337448	0.003828738	TRUE	MUCCIDRAFT_165264	p53-like transcription factor
MUCCIDRAFT_156160	29.74249633	17.53454868	0.762929947	0.003837759	TRUE	MUCCIDRAFT_156160	hypothetical protein
MUCCIDRAFT_156203	127.207865	195.9809097	-0.623455404	0.003850165	TRUE	MUCCIDRAFT_156203	hypothetical protein
22237	21.32384654	49.28481828	-1.208214638	0.002570923	TRUE	MUCCIDRAFT_22237	glycosyltransferase family 15 protein
MUCCIDRAFT_155357	84.02820692	44.6926733	0.911032857	0.003873926	TRUE	MUCCIDRAFT_155357	hypothetical protein
MUCCIDRAFT_157438	146.3041926	191.156139	-0.385756393	0.003873926	TRUE	MUCCIDRAFT_157438	hypothetical protein
MUCCIDRAFT_144480	21.44026215	13.63437578	0.652790442	0.003904269	TRUE	MUCCIDRAFT_144480	hypothetical protein
MUCCIDRAFT_155479	92.12508998	67.03659876	0.458392313	0.003904269	TRUE	MUCCIDRAFT_155479	hypothetical protein
154961	16.59700796	38.38816163	-1.209862559	4.22E-05	TRUE	MUCCIDRAFT_154961	hypothetical protein
MUCCIDRAFT_77161	18.81215159	13.06681093	0.525427004	0.003907942	TRUE	MUCCIDRAFT_77161	hypothetical protein
MUCCIDRAFT_112814	19.96811317	10.60037679	0.913579068	0.003954686	TRUE	MUCCIDRAFT_112814	hypothetical protein
143452	1.166327765	2.70611786	-1.213959076	5.68E-05	TRUE	MUCCIDRAFT_143452	hypothetical protein
MUCCIDRAFT_167652	16.70583404	10.77148933	0.632725462	0.003969299	TRUE	MUCCIDRAFT_167652	hypothetical protein
41668	38.14347881	88.84095002	-1.21968003	7.62E-08	TRUE	MUCCIDRAFT_41668	hypothetical protein
MUCCIDRAFT_155526	71.96528521	56.85016367	0.340039025	0.003996131	TRUE	MUCCIDRAFT_155526	hypothetical protein
MUCCIDRAFT_108542	43.99769314	29.42834213	0.580087012	0.004002367	TRUE	MUCCIDRAFT_108542	hypothetical protein
153852	11.28147612	26.29135474	-1.219797255	5.29E-07	TRUE	MUCCIDRAFT_153852	glycosyltransferase family 15 protein
MUCCIDRAFT_146066	42.33097669	31.16227027	0.441725637	0.004006791	TRUE	MUCCIDRAFT_146066	hypothetical protein
MUCCIDRAFT_184915	10.79942786	5.565114823	0.955582429	0.004013844	TRUE	MUCCIDRAFT_184915	hypothetical protein
MUCCIDRAFT_151060	46.88621519	34.86216694	0.427525463	0.004042967	TRUE	MUCCIDRAFT_151060	glycoside hydrolase family 133 protein
MUCCIDRAFT_190174	138.0679468	197.6292417	-0.517318645	0.004045305	TRUE	MUCCIDRAFT_190174	hypothetical protein
MUCCIDRAFT_146316	104.3268683	136.3565042	-0.386208968	0.004057002	TRUE	MUCCIDRAFT_146316	hypothetical protein
MUCCIDRAFT_85010	65.00990236	85.70397445	-0.39864393	0.004064666	TRUE	MUCCIDRAFT_85010	hypothetical protein
MUCCIDRAFT_115341	3.150395101	1.57888557	0.994316414	0.004091332	TRUE	MUCCIDRAFT_115341	C2H2-type zinc finger transcription factor
MUCCIDRAFT_148736	7.192595775	11.57546805	-0.686331244	0.00410707	TRUE	MUCCIDRAFT_148736	hypothetical protein
MUCCIDRAFT_157494	43.81155082	28.33756674	0.628270812	0.004134289	TRUE	MUCCIDRAFT_157494	hypothetical protein
81673	30.23022382	70.42759085	-1.220692422	5.75E-17	TRUE	MUCCIDRAFT_81673	hypothetical protein
MUCCIDRAFT_157603	51.16870764	37.27090969	0.457085614	0.004211618	TRUE	MUCCIDRAFT_157603	hypothetical protein
MUCCIDRAFT_115848	216.2742247	138.2588088	0.645636076	0.004219498	TRUE	MUCCIDRAFT_115848	hypothetical protein
MUCCIDRAFT_154410	38.38710275	24.55382524	0.644414304	0.004222016	TRUE	MUCCIDRAFT_154410	hypothetical protein
114551	7.457207463	17.41172036	-1.222776021	1.30E-07	TRUE	MUCCIDRAFT_114551	chitin synthase
MUCCIDRAFT_156194	252.8870475	363.8849859	-0.524884338	0.004235161	TRUE	MUCCIDRAFT_156194	hypothetical protein
MUCCIDRAFT_107424	12.04242802	7.404758201	0.701354167	0.00423569	TRUE	MUCCIDRAFT_107424	hypothetical protein
MUCCIDRAFT_26924	4.549031048	2.679019455	0.7631105	0.00423569	TRUE	MUCCIDRAFT_26924	hypothetical protein
MUCCIDRAFT_182094	18.99103037	14.42796902	0.39650426	0.004242703	TRUE	MUCCIDRAFT_182094	hypothetical protein
MUCCIDRAFT_165960	24.50359177	16.93580996	0.532438294	0.004259672	TRUE	MUCCIDRAFT_165960	hypothetical protein
MUCCIDRAFT_139920	152.0117134	241.9025102	-0.670284131	0.004262393	TRUE	MUCCIDRAFT_139920	hypothetical protein
148871	11.04411126	25.850276	-1.226847834	0.014166449	TRUE	MUCCIDRAFT_148871	hypothetical protein
MUCCIDRAFT_131214	55.66188434	81.29901713	-0.546208092	0.004285145	TRUE	MUCCIDRAFT_131214	hypothetical protein
MUCCIDRAFT_165433	20.24637473	13.47323332	0.587211683	0.004285145	TRUE	MUCCIDRAFT_165433	hypothetical protein
MUCCIDRAFT_151296	27.40950904	18.71777902	0.550103403	0.004288964	TRUE	MUCCIDRAFT_151296	hypothetical protein
MUCCIDRAFT_85633	17.81222035	27.46499957	-0.624650719	0.004310876	TRUE	MUCCIDRAFT_85633	hypothetical protein
MUCCIDRAFT_145511	173.7414697	122.1582069	0.508120988	0.004341292	TRUE	MUCCIDRAFT_145511	hypothetical protein
MUCCIDRAFT_106868	47.96545291	30.40770237	0.657756405	0.004341383	TRUE	MUCCIDRAFT_106868	hypothetical protein
MUCCIDRAFT_156950	57.54206879	98.4821544	-0.774994657	0.004341383	TRUE	MUCCIDRAFT_156950	hypothetical protein
MUCCIDRAFT_88409	954.2591509	1203.952625	-0.335290445	0.004343724	TRUE	MUCCIDRAFT_88409	hypothetical protein
MUCCIDRAFT_182326	11.22293747	6.395238054	0.811006949	0.004350155	TRUE	MUCCIDRAFT_182326	putative succinyl-coa ligase beta-chain%2C mitochondrial precursor
MUCCIDRAFT_157185	548.6287185	331.5481564	0.7265975	0.004368573	TRUE	MUCCIDRAFT_157185	hypothetical protein
MUCCIDRAFT_162489	5.727422749	10.30143729	-0.846631619	0.004399773	TRUE	MUCCIDRAFT_162489	hypothetical protein
80369	7.475931884	17.50948081	-1.227747734	0.000198972	TRUE	MUCCIDRAFT_80369	hypothetical protein
158906	5.789080384	13.59143861	-1.231764788	0.00268205	TRUE	MUCCIDRAFT_158906	hypothetical protein
109353	14.66052487	34.46458093	-1.232969012	3.41E-07	TRUE	MUCCIDRAFT_109353	hypothetical protein
MUCCIDRAFT_149985	71.8579238	50.24377326	0.516139558	0.004423433	TRUE	MUCCIDRAFT_149985	hypothetical protein
MUCCIDRAFT_114084	21.96148645	15.7569975	0.479032606	0.004423645	TRUE	MUCCIDRAFT_114084	hypothetical protein
MUCCIDRAFT_155062	33.96948707	45.31737799	-0.415969509	0.004423645	TRUE	MUCCIDRAFT_155062	hypothetical protein
MUCCIDRAFT_179551	62.74107141	39.04656436	0.68399823	0.004432503	TRUE	MUCCIDRAFT_179551	hypothetical protein
MUCCIDRAFT_110267	15.3472462	22.49711551	-0.55183956	0.004459159	TRUE	MUCCIDRAFT_110267	hypothetical protein
113531	53.05893671	124.8513191	-1.233649152	0.002823386	TRUE	MUCCIDRAFT_113531	cytochrome c oxidase subunit 7A COX9
MUCCIDRAFT_155455	269.8384274	434.4013822	-0.686899589	0.004470717	TRUE	MUCCIDRAFT_155455	hypothetical protein
104613	46.59444216	109.6093917	-1.234212693	0.003525626	TRUE	MUCCIDRAFT_104613	hypothetical protein
25943	20.18015468	47.55000936	-1.236410501	1.39E-09	TRUE	MUCCIDRAFT_25943	hypothetical protein
186396	72.61738673	172.0400871	-1.244285161	5.88E-05	TRUE	MUCCIDRAFT_186396	hypothetical protein
MUCCIDRAFT_106184	24.61055925	15.22746101	0.692236743	0.004488024	TRUE	MUCCIDRAFT_106184	hypothetical protein
MUCCIDRAFT_157375	308.3605434	224.9631333	0.45487418	0.004494302	TRUE	MUCCIDRAFT_157375	hypothetical protein
MUCCIDRAFT_44599	8.019781738	12.2991156	-0.616735279	0.004494302	TRUE	MUCCIDRAFT_44599	hypothetical protein
MUCCIDRAFT_108971	17.94599034	27.32985111	-0.606763113	0.004516024	TRUE	MUCCIDRAFT_108971	hypothetical protein
MUCCIDRAFT_186022	821.1670228	1068.675651	-0.380087157	0.004524369	TRUE	MUCCIDRAFT_186022	hypothetical protein
MUCCIDRAFT_156191	1269.692001	1671.048439	-0.396255968	0.004538407	TRUE	MUCCIDRAFT_156191	hypothetical protein
MUCCIDRAFT_157509	223.1716456	307.1408754	-0.460724517	0.004549224	TRUE	MUCCIDRAFT_157509	hypothetical protein
MUCCIDRAFT_156455	1008.778241	1484.872231	-0.557722654	0.004550365	TRUE	MUCCIDRAFT_156455	hypothetical protein
151819	21.67668336	51.46186871	-1.247070189	0.000129459	TRUE	MUCCIDRAFT_151819	hypothetical protein
MUCCIDRAFT_162509	123.9199205	87.35994252	0.504522169	0.0045951	TRUE	MUCCIDRAFT_162509	hypothetical protein
MUCCIDRAFT_157249	43.34934394	56.41191132	-0.380108121	0.004599171	TRUE	MUCCIDRAFT_157249	hypothetical protein
MUCCIDRAFT_157063	58.28970328	97.14686378	-0.736680339	0.004608785	TRUE	MUCCIDRAFT_157063	hypothetical protein
MUCCIDRAFT_85830	1429.470758	2060.246599	-0.527316752	0.004614461	TRUE	MUCCIDRAFT_85830	hypothetical protein
76500	3.708162826	8.835778114	-1.249433886	0.000983151	TRUE	MUCCIDRAFT_76500	hypothetical protein
MUCCIDRAFT_117900	88.36411519	64.23524865	0.460106108	0.004620753	TRUE	MUCCIDRAFT_117900	hypothetical protein
121836	8.198540513	19.54348401	-1.252481788	0.022929177	TRUE	MUCCIDRAFT_121836	hypothetical protein
MUCCIDRAFT_140241	39.66700356	31.50473031	0.332419318	0.004640146	TRUE	MUCCIDRAFT_140241	hypothetical protein
136094	12.93817887	30.98511406	-1.259752628	0.000123916	TRUE	MUCCIDRAFT_136094	hypothetical protein
MUCCIDRAFT_108538	24.52005997	17.02908645	0.525970673	0.004641552	TRUE	MUCCIDRAFT_108538	hypothetical protein
MUCCIDRAFT_159663	53.64427892	79.2188134	-0.562295544	0.004641552	TRUE	MUCCIDRAFT_159663	hypothetical protein
MUCCIDRAFT_157293	965.8770385	782.8465222	0.303092407	0.004665289	TRUE	MUCCIDRAFT_157293	hypothetical protein
MUCCIDRAFT_48059	79.13528069	40.44016695	0.968529229	0.004678132	TRUE	MUCCIDRAFT_48059	hypothetical protein
MUCCIDRAFT_76137	11.98281448	8.123975595	0.560655948	0.004678132	TRUE	MUCCIDRAFT_76137	hypothetical protein
MUCCIDRAFT_20383	4.022258792	7.104607153	-0.820859448	0.004718719	TRUE	MUCCIDRAFT_20383	hypothetical protein
MUCCIDRAFT_155938	212.3996492	155.7480697	0.447545094	0.004724674	TRUE	MUCCIDRAFT_155938	hypothetical protein
MUCCIDRAFT_136222	1.335491241	0.841630798	0.667351486	0.004747964	TRUE	MUCCIDRAFT_136222	hypothetical protein
MUCCIDRAFT_155267	29.37946598	15.73502045	0.899431401	0.004751464	TRUE	MUCCIDRAFT_155267	hypothetical protein
MUCCIDRAFT_138939	41.70942502	31.3514834	0.411726874	0.004768835	TRUE	MUCCIDRAFT_138939	hypothetical protein
MUCCIDRAFT_146002	8.859476677	15.11653693	-0.770017626	0.004777469	TRUE	MUCCIDRAFT_146002	hypothetical protein
MUCCIDRAFT_88951	108.9481069	142.180596	-0.384173817	0.004795362	TRUE	MUCCIDRAFT_88951	hypothetical protein
MUCCIDRAFT_160895	19.76230649	11.23558501	0.814518648	0.004807344	TRUE	MUCCIDRAFT_160895	basic-leucine zipper transcription factor
85908	30.78264642	73.76497325	-1.260271039	1.66E-06	TRUE	MUCCIDRAFT_85908	hypothetical protein
164926	11.80405494	28.30828488	-1.261717786	0.000635909	TRUE	MUCCIDRAFT_164926	hypothetical protein
MUCCIDRAFT_166622	17.69710699	11.79456192	0.585544872	0.004831552	TRUE	MUCCIDRAFT_166622	hypothetical protein
152044	4.200435573	10.08791802	-1.264077733	0.024150427	TRUE	MUCCIDRAFT_152044	hypothetical protein
105267	132.8015228	320.128168	-1.269116185	6.28E-05	TRUE	MUCCIDRAFT_105267	NADH dehydrogenase 1 alpha subcomplex subunit 4 NDUFA4
154902	322.4146541	780.3009696	-1.27515128	5.19E-09	TRUE	MUCCIDRAFT_154902	hypothetical protein
MUCCIDRAFT_154287	2500.854628	3095.823773	-0.307910159	0.004903212	TRUE	MUCCIDRAFT_154287	hypothetical protein
MUCCIDRAFT_166651	36.54489102	21.63051189	0.756707252	0.004908907	TRUE	MUCCIDRAFT_166651	hypothetical protein
MUCCIDRAFT_186509	111.3180029	74.58440268	0.577637891	0.004935983	TRUE	MUCCIDRAFT_186509	hypothetical protein
MUCCIDRAFT_168144	64.08787287	42.08417902	0.606725338	0.004977333	TRUE	MUCCIDRAFT_168144	hypothetical protein
MUCCIDRAFT_83937	35.30736754	26.14301996	0.433747936	0.004977333	TRUE	MUCCIDRAFT_83937	hypothetical protein
MUCCIDRAFT_156746	1173.369995	853.9195894	0.458477476	0.004985303	TRUE	MUCCIDRAFT_156746	hypothetical protein
MUCCIDRAFT_106479	26.07245396	20.04354191	0.379747342	0.005029468	TRUE	MUCCIDRAFT_106479	hypothetical protein
MUCCIDRAFT_127026	2.318497119	4.059869332	-0.808483967	0.005040701	TRUE	MUCCIDRAFT_127026	hypothetical protein
MUCCIDRAFT_114068	20.79596906	37.97438721	-0.868267436	0.005065178	TRUE	MUCCIDRAFT_114068	hypothetical protein
MUCCIDRAFT_180609	23.74738369	46.5487419	-0.97088512	0.005065178	TRUE	MUCCIDRAFT_180609	hypothetical protein
MUCCIDRAFT_152500	68.41066555	97.81384404	-0.515807017	0.005067655	TRUE	MUCCIDRAFT_152500	hypothetical protein
MUCCIDRAFT_156263	3127.611108	3926.270554	-0.32810064	0.005096772	TRUE	MUCCIDRAFT_156263	hypothetical protein
MUCCIDRAFT_151684	131.5538024	81.61563972	0.688599926	0.00516782	TRUE	MUCCIDRAFT_151684	hypothetical protein
MUCCIDRAFT_155556	1955.288921	2587.048104	-0.403930224	0.005171219	TRUE	MUCCIDRAFT_155556	hypothetical protein
149865	12.41533458	30.129446	-1.279107252	1.52E-06	TRUE	MUCCIDRAFT_149865	hypothetical protein
MUCCIDRAFT_142714	397.3532321	305.4030781	0.379613839	0.005194082	TRUE	MUCCIDRAFT_142714	hypothetical protein
155280	171.3999688	417.4027617	-1.284034079	1.26E-07	TRUE	MUCCIDRAFT_155280	hypothetical protein
MUCCIDRAFT_134472	85.65727949	54.08940331	0.663047367	0.005198993	TRUE	MUCCIDRAFT_134472	hypothetical protein
MUCCIDRAFT_29487	66.95973641	36.68607593	0.868122022	0.005200927	TRUE	MUCCIDRAFT_29487	succinate dehydrogenase flavo protein subunit 1 SDH1
MUCCIDRAFT_182163	80.78212155	112.0987525	-0.472733148	0.00520961	TRUE	MUCCIDRAFT_182163	isocitrate dehydrogenase NADP-dependent
MUCCIDRAFT_165216	43.66696732	32.34244597	0.433309764	0.005238261	TRUE	MUCCIDRAFT_165216	hypothetical protein
MUCCIDRAFT_166063	23.7040634	13.320005	0.831605315	0.005293482	TRUE	MUCCIDRAFT_166063	hypothetical protein
MUCCIDRAFT_110087	22.49519869	16.610488	0.437521701	0.005302313	TRUE	MUCCIDRAFT_110087	hypothetical protein
MUCCIDRAFT_110293	23.13999628	43.80224585	-0.92103762	0.005302313	TRUE	MUCCIDRAFT_110293	hypothetical protein
MUCCIDRAFT_130327	36.71891603	60.98694963	-0.731687268	0.005302313	TRUE	MUCCIDRAFT_130327	hypothetical protein
MUCCIDRAFT_140166	96.41979358	75.64075566	0.350152994	0.005302313	TRUE	MUCCIDRAFT_140166	hypothetical protein
155262	68.78680932	168.2625289	-1.290398786	0.000452752	TRUE	MUCCIDRAFT_155262	carbohydrate esterase family 4 protein
MUCCIDRAFT_114757	44.53562667	57.84937361	-0.376929059	0.005351413	TRUE	MUCCIDRAFT_114757	hypothetical protein
190394	27.28786467	66.87159412	-1.293165604	1.13E-05	TRUE	MUCCIDRAFT_190394	hypothetical protein
MUCCIDRAFT_147683	9.049479971	15.80206776	-0.804130666	0.005404937	TRUE	MUCCIDRAFT_147683	hypothetical protein
MUCCIDRAFT_155695	18.05673471	12.38517481	0.544811251	0.005404937	TRUE	MUCCIDRAFT_155695	hypothetical protein
20451	5.516738959	13.5773249	-1.29831143	0.001127538	TRUE	MUCCIDRAFT_20451	hypothetical protein
MUCCIDRAFT_78409	31.74135642	48.62615658	-0.615214986	0.005444248	TRUE	MUCCIDRAFT_78409	hypothetical protein
MUCCIDRAFT_109482	8.055134102	4.046341053	0.992348871	0.005469803	TRUE	MUCCIDRAFT_109482	hypothetical protein
MUCCIDRAFT_167922	26.17695842	19.22476169	0.445272659	0.005469803	TRUE	MUCCIDRAFT_167922	GPI13/MPC1 protein
156735	20.4548991	50.34752497	-1.299378894	4.18E-07	TRUE	MUCCIDRAFT_156735	hypothetical protein
MUCCIDRAFT_41384	18.4502299	11.15889905	0.724947752	0.005498145	TRUE	MUCCIDRAFT_41384	hypothetical protein
MUCCIDRAFT_106574	107.1771699	178.847001	-0.738851102	0.005508875	TRUE	MUCCIDRAFT_106574	hypothetical protein
MUCCIDRAFT_77324	18.83816142	26.62220826	-0.499447886	0.005525308	TRUE	MUCCIDRAFT_77324	glycosyltransferase family 77 protein
MUCCIDRAFT_112612	40.28908975	21.75910883	0.888505551	0.005533436	TRUE	MUCCIDRAFT_112612	hypothetical protein
MUCCIDRAFT_155799	620.3693714	791.8131729	-0.352007044	0.005566379	TRUE	MUCCIDRAFT_155799	hypothetical protein
119441	2.507559894	6.20130609	-1.305605078	0.038410701	TRUE	MUCCIDRAFT_119441	hypothetical protein
MUCCIDRAFT_154518	8.559988002	11.33019336	-0.404480045	0.005620579	TRUE	MUCCIDRAFT_154518	hypothetical protein
MUCCIDRAFT_165701	15.13935506	9.754030022	0.633643282	0.005620579	TRUE	MUCCIDRAFT_165701	hypothetical protein
MUCCIDRAFT_154769	2097.261798	2755.696537	-0.393912493	0.005623641	TRUE	MUCCIDRAFT_154769	hypothetical protein
MUCCIDRAFT_157390	115.4001698	165.753457	-0.5224576	0.005634425	TRUE	MUCCIDRAFT_157390	hypothetical protein
MUCCIDRAFT_156651	324.662656	424.5487555	-0.386906162	0.005650541	TRUE	MUCCIDRAFT_156651	hypothetical protein
MUCCIDRAFT_120404	30.19550297	42.4013598	-0.490170765	0.005656238	TRUE	MUCCIDRAFT_120404	hypothetical protein
105339	2.044447352	5.058048027	-1.306415554	0.001182411	TRUE	MUCCIDRAFT_105339	hypothetical protein
MUCCIDRAFT_152089	2822.101851	3546.703401	-0.329706043	0.005658839	TRUE	MUCCIDRAFT_152089	hypothetical protein
MUCCIDRAFT_74552	32.40957737	23.3344896	0.473820395	0.005692194	TRUE	MUCCIDRAFT_74552	hypothetical protein
MUCCIDRAFT_157161	29.49995614	46.19537624	-0.646688266	0.0056982	TRUE	MUCCIDRAFT_157161	glycosyltransferase family 34 protein
MUCCIDRAFT_74396	98.02653236	55.92452775	0.809641788	0.0056982	TRUE	MUCCIDRAFT_74396	hypothetical protein
MUCCIDRAFT_38208	43.46240086	71.4511639	-0.716914154	0.005701455	TRUE	MUCCIDRAFT_38208	hypothetical protein
MUCCIDRAFT_109098	2.264526552	1.198044503	0.919363066	0.005713657	TRUE	MUCCIDRAFT_109098	hypothetical protein
154994	455.1861185	1127.836157	-1.308986721	2.29E-22	TRUE	MUCCIDRAFT_154994	hypothetical protein
MUCCIDRAFT_146704	10.14385868	18.70301703	-0.882545955	0.005742293	TRUE	MUCCIDRAFT_146704	hypothetical protein
MUCCIDRAFT_115812	12.31412183	6.15098902	0.999414454	0.005767337	TRUE	MUCCIDRAFT_115812	hypothetical protein
MUCCIDRAFT_39585	21.70527507	13.20680563	0.717004411	0.005767337	TRUE	MUCCIDRAFT_39585	hypothetical protein
MUCCIDRAFT_160174	50.55623566	36.1618273	0.48357656	0.005773891	TRUE	MUCCIDRAFT_160174	hypothetical protein
MUCCIDRAFT_155255	50.18505474	38.91751998	0.367162161	0.00580764	TRUE	MUCCIDRAFT_155255	hypothetical protein
MUCCIDRAFT_147991	11.52127264	7.890111074	0.545841267	0.005829737	TRUE	MUCCIDRAFT_147991	hypothetical protein
MUCCIDRAFT_155485	113.8964384	146.5593973	-0.363733959	0.005829737	TRUE	MUCCIDRAFT_155485	hypothetical protein
114813	3.377316482	8.395814114	-1.312093666	0.029786217	TRUE	MUCCIDRAFT_114813	hypothetical protein
MUCCIDRAFT_133684	34.71347025	50.4090332	-0.537864063	0.005861739	TRUE	MUCCIDRAFT_133684	hypothetical protein
MUCCIDRAFT_94310	171.9034491	115.1250688	0.57829761	0.005861739	TRUE	MUCCIDRAFT_94310	hypothetical protein
MUCCIDRAFT_142562	39.81552036	52.42806776	-0.397020161	0.005870061	TRUE	MUCCIDRAFT_142562	hypothetical protein
MUCCIDRAFT_90595	92.00957786	117.1735346	-0.348754927	0.005870061	TRUE	MUCCIDRAFT_90595	hypothetical protein
156167	1914.899443	4800.381689	-1.32588238	7.06E-07	TRUE	MUCCIDRAFT_156167	glycoside hydrolase family 15 protein
MUCCIDRAFT_181840	69.86408264	54.31613686	0.363099518	0.005932778	TRUE	MUCCIDRAFT_181840	hypothetical protein
MUCCIDRAFT_171518	249.1559033	156.1296245	0.67422142	0.005941297	TRUE	MUCCIDRAFT_171518	hypothetical protein
MUCCIDRAFT_178122	7.263002576	13.6256586	-0.907878154	0.005966433	TRUE	MUCCIDRAFT_178122	hypothetical protein
MUCCIDRAFT_182530	21.05971139	30.26670702	-0.523211346	0.005972168	TRUE	MUCCIDRAFT_182530	hypothetical protein
MUCCIDRAFT_111372	5.121591378	3.984004186	0.362577667	0.005994521	TRUE	MUCCIDRAFT_111372	hypothetical protein
MUCCIDRAFT_169264	2781.92572	3539.518663	-0.347471052	0.005996961	TRUE	MUCCIDRAFT_169264	hypothetical protein
MUCCIDRAFT_114593	19.97826563	11.73571361	0.766675962	0.006010318	TRUE	MUCCIDRAFT_114593	hypothetical protein
MUCCIDRAFT_10078	33.50518874	44.06984625	-0.395305875	0.006032547	TRUE	MUCCIDRAFT_10078	hypothetical protein
MUCCIDRAFT_111950	7.412285863	11.94261917	-0.687790905	0.006032547	TRUE	MUCCIDRAFT_111950	hypothetical protein
MUCCIDRAFT_154874	174.1095964	228.8755485	-0.39454779	0.006032547	TRUE	MUCCIDRAFT_154874	hypothetical protein
164609	10.00601871	25.19176624	-1.331480862	0.000224566	TRUE	MUCCIDRAFT_164609	hypothetical protein
MUCCIDRAFT_157738	18.95926997	32.29832788	-0.768369465	0.00603592	TRUE	MUCCIDRAFT_157738	hypothetical protein
MUCCIDRAFT_104395	18.96014753	30.77607925	-0.698516114	0.006070366	TRUE	MUCCIDRAFT_104395	hypothetical protein
MUCCIDRAFT_165929	14.72606988	11.4930931	0.357788317	0.006089167	TRUE	MUCCIDRAFT_165929	hypothetical protein
MUCCIDRAFT_140903	75.89888193	58.49397877	0.375680062	0.006089622	TRUE	MUCCIDRAFT_140903	hypothetical protein
MUCCIDRAFT_156650	125.5889695	162.9979678	-0.376371937	0.006089773	TRUE	MUCCIDRAFT_156650	hypothetical protein
MUCCIDRAFT_154700	16.17126331	11.18821164	0.531063456	0.006117881	TRUE	MUCCIDRAFT_154700	hypothetical protein
MUCCIDRAFT_149137	60.01106145	89.82096194	-0.581823336	0.006135632	TRUE	MUCCIDRAFT_149137	hypothetical protein
MUCCIDRAFT_138180	43.43817296	60.33674043	-0.474038028	0.006137855	TRUE	MUCCIDRAFT_138180	hypothetical protein
MUCCIDRAFT_24324	6.223032201	11.11487443	-0.837016193	0.006137855	TRUE	MUCCIDRAFT_24324	hypothetical protein
165704	59.82379388	150.6419412	-1.332179502	1.22E-05	TRUE	MUCCIDRAFT_165704	hypothetical protein
113688	19.24943757	48.51654892	-1.333524761	4.97E-06	TRUE	MUCCIDRAFT_113688	hypothetical protein
MUCCIDRAFT_156458	37.06313254	25.36155742	0.547184313	0.006199268	TRUE	MUCCIDRAFT_156458	hypothetical protein
MUCCIDRAFT_155545	148.070157	107.0155217	0.468330197	0.006236092	TRUE	MUCCIDRAFT_155545	hypothetical protein
MUCCIDRAFT_109282	15.89865993	24.24667372	-0.60961848	0.006244214	TRUE	MUCCIDRAFT_109282	hypothetical protein
161614	30.72695779	77.68073228	-1.337822458	2.10E-05	TRUE	MUCCIDRAFT_161614	glycosyltransferase family 71 protein
152236	145.1935051	367.3341946	-1.339067398	0.00010836	TRUE	MUCCIDRAFT_152236	hypothetical protein
MUCCIDRAFT_114941	9.063361291	6.050101766	0.582970542	0.006274535	TRUE	MUCCIDRAFT_114941	hypothetical protein
MUCCIDRAFT_118814	12.99481357	21.37105033	-0.717230051	0.006278162	TRUE	MUCCIDRAFT_118814	hypothetical protein
91737	10.92701864	27.65253957	-1.339168966	8.77E-05	TRUE	MUCCIDRAFT_91737	hypothetical protein
MUCCIDRAFT_152567	13.18478089	17.89638597	-0.440535481	0.006292853	TRUE	MUCCIDRAFT_152567	hypothetical protein
MUCCIDRAFT_155646	1095.635012	660.9936274	0.729069193	0.006292853	TRUE	MUCCIDRAFT_155646	hypothetical protein
MUCCIDRAFT_155198	49.3602846	33.57016211	0.556033645	0.006319171	TRUE	MUCCIDRAFT_155198	hypothetical protein
MUCCIDRAFT_177085	19.28156384	26.98708024	-0.484773026	0.00634758	TRUE	MUCCIDRAFT_177085	G protein beta subunit
MUCCIDRAFT_49912	41.37902587	29.92152789	0.467953333	0.00634758	TRUE	MUCCIDRAFT_49912	hypothetical protein
MUCCIDRAFT_111394	53.08908209	76.59964636	-0.528706361	0.006360081	TRUE	MUCCIDRAFT_111394	hypothetical protein
MUCCIDRAFT_159285	6.633219939	4.139836451	0.681637036	0.006366002	TRUE	MUCCIDRAFT_159285	hypothetical protein
MUCCIDRAFT_117288	24.29762821	13.55129557	0.842185612	0.006373125	TRUE	MUCCIDRAFT_117288	hypothetical protein
155810	54.15135031	137.6375206	-1.345877689	3.12E-19	TRUE	MUCCIDRAFT_155810	hypothetical protein
MUCCIDRAFT_139656	19.76941511	14.34916789	0.461969053	0.006375822	TRUE	MUCCIDRAFT_139656	hypothetical protein
MUCCIDRAFT_107873	4.945505456	7.315425595	-0.566198122	0.006417223	TRUE	MUCCIDRAFT_107873	hypothetical protein
MUCCIDRAFT_73954	59.32329523	39.04955102	0.603430244	0.006417223	TRUE	MUCCIDRAFT_73954	hypothetical protein
MUCCIDRAFT_83049	8.598895769	13.57016087	-0.657259659	0.006417223	TRUE	MUCCIDRAFT_83049	hypothetical protein
MUCCIDRAFT_85335	37.37018535	53.97072406	-0.530169151	0.006475158	TRUE	MUCCIDRAFT_85335	hypothetical protein
MUCCIDRAFT_108519	123.5530003	78.47791365	0.654617957	0.006509304	TRUE	MUCCIDRAFT_108519	hypothetical protein
MUCCIDRAFT_146511	29.11670151	41.0112532	-0.494105151	0.006509304	TRUE	MUCCIDRAFT_146511	hypothetical protein
MUCCIDRAFT_114138	33.58289707	51.37681533	-0.613231674	0.00651649	TRUE	MUCCIDRAFT_114138	hypothetical protein
MUCCIDRAFT_114960	23.08405162	16.34590728	0.49852325	0.006518517	TRUE	MUCCIDRAFT_114960	hypothetical protein
115759	9.570432356	24.35996771	-1.347476989	9.54E-05	TRUE	MUCCIDRAFT_115759	hypothetical protein
MUCCIDRAFT_109092	12.7015058	8.425079412	0.591462012	0.006595101	TRUE	MUCCIDRAFT_109092	hypothetical protein
MUCCIDRAFT_107976	38.93942312	29.6077355	0.395229031	0.006599146	TRUE	MUCCIDRAFT_107976	hypothetical protein
MUCCIDRAFT_112917	3.016737724	4.78969116	-0.66627206	0.006619232	TRUE	MUCCIDRAFT_112917	hypothetical protein
MUCCIDRAFT_104414	62.03927662	81.400934	-0.392053156	0.006626586	TRUE	MUCCIDRAFT_104414	hypothetical protein
MUCCIDRAFT_156175	513.4365204	296.1148746	0.794015204	0.006626586	TRUE	MUCCIDRAFT_156175	hypothetical protein
MUCCIDRAFT_107245	16.55620217	25.1926597	-0.605248205	0.006679035	TRUE	MUCCIDRAFT_107245	hypothetical protein
MUCCIDRAFT_146320	80.66666699	128.2577988	-0.669137573	0.006697287	TRUE	MUCCIDRAFT_146320	hypothetical protein
MUCCIDRAFT_109485	25.13558014	33.82006437	-0.428006749	0.00670288	TRUE	MUCCIDRAFT_109485	hypothetical protein
MUCCIDRAFT_106275	53.06177069	39.84218794	0.413581457	0.006771345	TRUE	MUCCIDRAFT_106275	hypothetical protein
MUCCIDRAFT_156462	27.28953833	42.91919182	-0.652838628	0.006786173	TRUE	MUCCIDRAFT_156462	hypothetical protein
MUCCIDRAFT_108777	29.09843702	39.53377089	-0.441945271	0.006791081	TRUE	MUCCIDRAFT_108777	hypothetical protein
MUCCIDRAFT_139068	264.9562927	192.6298144	0.459816033	0.006791081	TRUE	MUCCIDRAFT_139068	hypothetical protein
163925	14.74273307	37.59160773	-1.350758639	0.002747615	TRUE	MUCCIDRAFT_163925	hypothetical protein
MUCCIDRAFT_159373	10.86867229	19.3971488	-0.835923996	0.006795454	TRUE	MUCCIDRAFT_159373	p53-like transcription factor
MUCCIDRAFT_111131	14.3081326	8.20143936	0.80336473	0.006808802	TRUE	MUCCIDRAFT_111131	hypothetical protein
MUCCIDRAFT_158388	33.35604323	23.81447429	0.486106537	0.006838012	TRUE	MUCCIDRAFT_158388	hypothetical protein
180235	51.41412264	131.1843471	-1.351182648	2.67E-07	TRUE	MUCCIDRAFT_180235	hypothetical protein
MUCCIDRAFT_138363	3.33683286	4.939681968	-0.567178394	0.006866938	TRUE	MUCCIDRAFT_138363	hypothetical protein
MUCCIDRAFT_107546	15.28792279	11.02508305	0.471426823	0.006867538	TRUE	MUCCIDRAFT_107546	hypothetical protein
MUCCIDRAFT_108942	87.69569722	65.28642009	0.425800888	0.006867538	TRUE	MUCCIDRAFT_108942	hypothetical protein
MUCCIDRAFT_157440	176.5904734	100.7524904	0.809599878	0.006888464	TRUE	MUCCIDRAFT_157440	hypothetical protein
[truncated: 1,248 more rows]
