# Supplementary material for: Direct Targeted Degradation of Transposon RNAs by the Non-Canonical RNAi Pathway of the Fungus Mucor lusitanicus
Source: Int J Mol Sci. 2025 Mar 18;26(6):2738. doi: 10.3390/ijms26062738 (PMC11943222; doi:10.3390/ijms26062738)
Supplement: Supplementary file 1 [file ijms-26-02738-s001.zip › Dataset S2.txt]

GeneID	Base mean	log2(FC)	StdErr	Wald-Stats	P-value	P-adj
109608	7159.937543	-8.018711774	0.306582585	-26.1551444	8.61E-151	1.00E-146
108240	8375.726955	-9.152238516	0.36227135	-25.26348969	8.05E-141	4.68E-137
115001	10224.25107	-8.031781991	0.32959913	-24.36833492	3.71E-131	1.44E-127
156160	7666.977847	-7.487478921	0.309316275	-24.20654691	1.90E-129	5.52E-126
155631	2797.164939	-8.084357481	0.348297658	-23.211059	3.52E-119	8.19E-116
111341	5848.302829	-8.029524978	0.349626352	-22.96601768	1.02E-116	1.97E-113
112510	13828.49108	-7.718250679	0.336415572	-22.94260826	1.75E-116	2.90E-113
76488	2919.663775	-7.202458684	0.324974174	-22.16317253	7.79E-109	1.13E-105
157208	2782.585571	-8.019694625	0.364133794	-22.02403281	1.69E-107	2.19E-104
156565	2008.391716	-7.537660376	0.34311326	-21.96843218	5.77E-107	6.71E-104
157526	2234.626101	-7.717672492	0.353095332	-21.85719209	6.64E-106	7.02E-103
115910	1555.061387	-7.790416764	0.358947292	-21.70351171	1.90E-104	1.84E-101
110945	1799.086042	-5.522209928	0.260637283	-21.18733695	1.25E-99	1.12E-96
86316	1468.778151	-6.134976284	0.291728371	-21.02975538	3.50E-98	2.91E-95
168366	1906.095509	-6.891049248	0.3327518	-20.70927717	2.86E-95	2.21E-92
163530	2160.485131	-6.734063983	0.328032849	-20.52862696	1.20E-93	8.68E-91
156422	1523.32445	-7.602528042	0.378759427	-20.0721817	1.29E-89	8.83E-87
111376	3901.987417	-6.776391169	0.339578375	-19.95530832	1.35E-88	8.70E-86
109531	6904.46394	-5.759781406	0.288964973	-19.93245527	2.13E-88	1.30E-85
106231	6792.89172	-5.679946349	0.286703039	-19.81125267	2.38E-87	1.38E-84
111195	17689.63151	-6.849157709	0.345943977	-19.7984592	3.07E-87	1.70E-84
107923	6939.281392	-5.719142085	0.289079169	-19.78399934	4.09E-87	2.16E-84
116261	6938.609735	-5.695546735	0.287983047	-19.77736811	4.66E-87	2.36E-84
107234	1044.323467	-7.73033675	0.392398021	-19.70024398	2.15E-86	1.04E-83
156991	2664.236619	-7.425138406	0.377516097	-19.66840216	4.02E-86	1.87E-83
108202	5961.780735	-5.552723092	0.282666675	-19.64406693	6.50E-86	2.91E-83
161037	1753.374809	-6.477783029	0.329971644	-19.63133244	8.35E-86	3.59E-83
116306	6905.069568	-5.773558864	0.296457074	-19.47519343	1.78E-84	7.40E-82
105357	4684.04702	-6.893275189	0.353992706	-19.47292999	1.86E-84	7.47E-82
110983	7338.204229	-5.643754218	0.29030531	-19.44075436	3.49E-84	1.35E-81
107555	11949.2702	-6.08897733	0.316441915	-19.24200632	1.65E-82	6.18E-80
115511	2473.809237	-6.267405284	0.326078742	-19.22052704	2.49E-82	9.05E-80
161010	34806.09312	-6.141989168	0.321448736	-19.1072121	2.20E-81	7.75E-79
158433	28449.85663	-6.316154597	0.33108436	-19.07717598	3.91E-81	1.34E-78
113694	1038.067326	-7.534891235	0.398855944	-18.89125972	1.35E-79	4.47E-77
113040	1565.247375	-7.513052038	0.398497942	-18.85342743	2.75E-79	8.89E-77
106945	1147.335881	-7.687899835	0.412235794	-18.64927779	1.28E-77	4.02E-75
110035	4135.313578	-6.77252755	0.36318075	-18.64781529	1.32E-77	4.02E-75
104742	623.0243323	-5.552163126	0.299065743	-18.56502546	6.17E-77	1.84E-74
163529	2805.897875	-6.52292786	0.352527332	-18.50332518	1.94E-76	5.64E-74
81899	5487.935058	-6.926343696	0.374496973	-18.49505923	2.26E-76	6.42E-74
106032	18341.31801	-6.533937917	0.354658358	-18.42318886	8.56E-76	2.37E-73
109283	2103.711443	-7.469657541	0.40603402	-18.39662977	1.40E-75	3.78E-73
107004	8588.329331	-5.760185956	0.314151902	-18.33567113	4.30E-75	1.14E-72
156620	1144.854464	-7.385136769	0.402837328	-18.33280148	4.53E-75	1.17E-72
76997	477.7907055	-5.584614393	0.30575715	-18.26486932	1.58E-74	3.98E-72
113545	4052.659032	-6.669864821	0.366759964	-18.18591308	6.67E-74	1.65E-71
114504	655.4862468	-6.135828983	0.337758051	-18.16634413	9.53E-74	2.31E-71
76158	7657.770977	-5.726144447	0.316728029	-18.07905812	4.66E-73	1.11E-70
104303	1998.902271	-5.948839888	0.329882942	-18.03318429	1.07E-72	2.49E-70
109505	12664.46243	-6.528315261	0.362732589	-17.99759786	2.03E-72	4.64E-70
158671	6306.010389	-6.156678804	0.342634239	-17.96866192	3.43E-72	7.66E-70
159843	4870.084354	-6.393273345	0.356510203	-17.93293235	6.52E-72	1.43E-69
115727	10245.12144	-5.934696376	0.331172012	-17.92028359	8.19E-72	1.76E-69
107967	4069.15872	-6.234602886	0.348602762	-17.88454816	1.56E-71	3.29E-69
158561	13098.55099	-6.22284516	0.349023375	-17.82930774	4.19E-71	8.69E-69
115791	2838.13051	-5.743195942	0.322429835	-17.81223484	5.68E-71	1.16E-68
163370	3186.580363	-6.223835226	0.351071581	-17.72810893	2.54E-70	5.10E-68
35230	1231.519085	2.956222232	0.167253876	17.67505958	6.53E-70	1.29E-67
109569	4295.879009	-5.96371911	0.338727959	-17.60622043	2.21E-69	4.28E-67
76104	5172.074401	-6.029251434	0.345042612	-17.47393284	2.26E-68	4.31E-66
109089	2341.541541	-5.338136354	0.306456983	-17.41887656	5.93E-68	1.11E-65
115556	2901.647119	-5.950016077	0.343306348	-17.33150613	2.72E-67	5.02E-65
164825	4374.448524	-5.96590162	0.345001515	-17.29239252	5.37E-67	9.75E-65
112490	7930.765517	-5.810311798	0.336205036	-17.28204869	6.42E-67	1.15E-64
76487	2748.097973	-6.176873416	0.357587981	-17.27371654	7.42E-67	1.31E-64
164072	215.401451	-4.59899515	0.26634465	-17.26708288	8.32E-67	1.44E-64
106051	1818.350371	-6.175897076	0.358042612	-17.24905605	1.14E-66	1.94E-64
110204	662.8074049	-6.166986059	0.358019905	-17.22526029	1.72E-66	2.89E-64
111726	3221.412307	-5.683718192	0.330993438	-17.17169447	4.33E-66	7.18E-64
158933	5179.736383	-5.922103194	0.345019376	-17.16455249	4.89E-66	8.01E-64
166764	50723.8304	-6.053798096	0.352968248	-17.1511124	6.17E-66	9.95E-64
109504	4580.732792	-5.886640617	0.344106732	-17.10701961	1.32E-65	2.09E-63
79404	2902.858962	-6.337899789	0.370765717	-17.09408261	1.64E-65	2.58E-63
112793	1026.571487	-5.215636176	0.305137213	-17.0927568	1.68E-65	2.60E-63
107601	1091.007497	-5.357666688	0.313539477	-17.08769413	1.83E-65	2.80E-63
158111	4766.448914	-5.921084477	0.347196671	-17.05397825	3.27E-65	4.93E-63
80750	6504.082727	-5.630923973	0.332768968	-16.92142153	3.13E-64	4.66E-62
158280	5747.080147	-5.882428407	0.348743416	-16.86749668	7.80E-64	1.15E-61
82430	1360.116522	-5.449591995	0.32331954	-16.85512728	9.62E-64	1.40E-61
106387	5439.52577	-5.539498429	0.329809579	-16.79605074	2.61E-63	3.74E-61
85164	13199.93066	-5.993168081	0.357567037	-16.76096356	4.71E-63	6.68E-61
77527	12747.93374	-5.691621263	0.339672681	-16.75619377	5.10E-63	7.15E-61
158264	6297.501093	-5.813189731	0.347793434	-16.71448959	1.03E-62	1.42E-60
113533	8262.536781	-5.580277779	0.333980824	-16.7083778	1.14E-62	1.56E-60
108220	12400.8397	-5.678952325	0.340176211	-16.6941489	1.45E-62	1.95E-60
163977	7711.111941	-5.700771186	0.341528172	-16.69195007	1.50E-62	2.00E-60
116016	6444.591212	-5.66857495	0.339759682	-16.68407187	1.71E-62	2.26E-60
112363	5038.352429	-5.836214875	0.35164441	-16.59692211	7.34E-62	9.58E-60
164373	6538.62077	-5.966841786	0.359758353	-16.58569354	8.84E-62	1.14E-59
107304	2910.485697	-5.918203851	0.357728647	-16.54383537	1.77E-61	2.27E-59
105864	5828.166235	-5.798410035	0.35191432	-16.47676639	5.39E-61	6.81E-59
115500	3737.687875	-5.679728566	0.345299137	-16.44871926	8.57E-61	1.07E-58
168177	7077.180984	-5.676188644	0.345587521	-16.42475002	1.27E-60	1.57E-58
114149	1435.368052	-5.948341791	0.362415128	-16.41306152	1.54E-60	1.89E-58
112326	2984.502284	-5.825290421	0.356019136	-16.36229583	3.55E-60	4.30E-58
105439	395.2760371	-6.484815679	0.396737297	-16.34536439	4.69E-60	5.62E-58
116358	10699.52884	-5.740016703	0.351493016	-16.33038622	6.00E-60	7.12E-58
85624	8336.279993	-5.894585915	0.361002019	-16.32840152	6.20E-60	7.28E-58
156290	3629.243653	-5.278065727	0.323323679	-16.32440205	6.62E-60	7.69E-58
115949	2544.2181	-5.401968713	0.331617414	-16.28976188	1.17E-59	1.34E-57
108969	12058.7533	-5.478661085	0.336403948	-16.28595954	1.24E-59	1.42E-57
115402	4014.723009	-5.630034334	0.345723848	-16.28477286	1.27E-59	1.43E-57
115168	1399.364068	-5.789592397	0.355779144	-16.27299547	1.53E-59	1.72E-57
109148	12351.19306	-5.551663956	0.341269784	-16.26766922	1.67E-59	1.84E-57
164723	3578.307993	-5.602691748	0.344401357	-16.26791425	1.67E-59	1.84E-57
111906	1350.339665	-6.365831959	0.39162072	-16.25509488	2.06E-59	2.23E-57
85423	4392.654902	-5.577166967	0.343274604	-16.24695478	2.35E-59	2.53E-57
111237	17631.43483	-5.585095106	0.344010913	-16.23522654	2.84E-59	3.03E-57
113076	6365.604901	-5.806297585	0.357772451	-16.22902369	3.14E-59	3.32E-57
110706	1558.70205	-5.792790208	0.35706053	-16.22355239	3.44E-59	3.60E-57
108700	1658.110659	-5.217277523	0.321637174	-16.22100289	3.58E-59	3.71E-57
164283	5377.641394	-5.76835267	0.355619997	-16.22055207	3.61E-59	3.71E-57
168082	1538.177024	-5.907231111	0.364320304	-16.21438893	3.99E-59	4.07E-57
105456	3015.275687	-5.857587203	0.361851862	-16.1878045	6.15E-59	6.21E-57
104709	4716.882744	-5.896728969	0.364318524	-16.18564137	6.37E-59	6.38E-57
112328	2716.973932	-5.758836747	0.35587818	-16.18204507	6.75E-59	6.71E-57
160288	10598.24903	-5.544296679	0.342883519	-16.16962137	8.26E-59	8.14E-57
79285	2719.426984	-5.591811865	0.345995131	-16.16153339	9.42E-59	9.20E-57
104671	4313.741461	-5.692424923	0.352483158	-16.14949477	1.14E-58	1.11E-56
83453	5349.621456	-5.491186629	0.340073776	-16.1470452	1.19E-58	1.14E-56
115555	2612.923373	-5.756193824	0.357099764	-16.11928765	1.87E-58	1.78E-56
108968	3526.858977	-5.298175167	0.328787216	-16.11429799	2.02E-58	1.91E-56
104719	4888.798046	-5.086766153	0.315706923	-16.11230474	2.09E-58	1.96E-56
116302	2813.026173	-5.796473804	0.359794136	-16.11052883	2.15E-58	2.00E-56
108199	1679.955996	-5.851365273	0.363231372	-16.10919577	2.20E-58	2.03E-56
162245	5327.994541	-5.574212493	0.346322502	-16.09543839	2.75E-58	2.51E-56
114013	7938.369409	-5.922594236	0.368097389	-16.08974802	3.01E-58	2.73E-56
114218	12051.03504	-5.652633248	0.351934688	-16.06159732	4.74E-58	4.27E-56
111427	2498.071014	-5.778240244	0.360101677	-16.04613533	6.08E-58	5.44E-56
107398	12452.31055	-5.699034157	0.355329828	-16.03871588	6.86E-58	6.08E-56
85846	10570.53962	-5.652847588	0.352831057	-16.02140026	9.06E-58	7.98E-56
113665	997.2859777	-5.18747137	0.324157939	-16.00291322	1.22E-57	1.07E-55
116128	2756.050587	-5.770403405	0.360846664	-15.99128933	1.47E-57	1.27E-55
106251	156671.5486	-5.531429373	0.346174774	-15.9787188	1.80E-57	1.55E-55
167315	6112.19089	-5.803409521	0.363491783	-15.96572409	2.21E-57	1.89E-55
108145	3698.976892	-5.480549802	0.3433525	-15.96187532	2.36E-57	2.00E-55
116325	2845.111673	-5.739635095	0.359607333	-15.96083996	2.39E-57	2.02E-55
115844	4378.321298	-5.728675658	0.358987297	-15.95787847	2.51E-57	2.10E-55
85832	355.2717338	-5.767370852	0.36148042	-15.95486375	2.64E-57	2.19E-55
85067	5502.225824	-5.706163457	0.357880505	-15.94432606	3.12E-57	2.57E-55
114493	8746.545592	-5.872473676	0.368747928	-15.92544184	4.22E-57	3.45E-55
115728	6323.639058	-5.534862772	0.347650964	-15.9207462	4.55E-57	3.70E-55
106388	521.6450187	-5.721628161	0.359458515	-15.91735325	4.80E-57	3.88E-55
112183	2874.882676	-5.927925245	0.372659586	-15.9070784	5.66E-57	4.54E-55
107981	3090.258782	-5.706249983	0.359144168	-15.88846624	7.62E-57	6.06E-55
109566	2736.5347	-5.727022825	0.360466582	-15.88780516	7.70E-57	6.09E-55
116213	9879.687813	-5.474443492	0.344835508	-15.87552143	9.36E-57	7.35E-55
111445	13540.53708	-5.744819952	0.362106904	-15.86498322	1.11E-56	8.64E-55
104837	1291.86999	-6.096756886	0.384503042	-15.85619934	1.27E-56	9.87E-55
107300	2836.935484	-5.777468906	0.364426143	-15.85360717	1.33E-56	1.02E-54
167359	5012.97915	-5.993575582	0.378340586	-15.84174633	1.60E-56	1.23E-54
156847	1778.057122	-5.457361897	0.344573131	-15.8380367	1.70E-56	1.29E-54
113332	3717.892186	-5.554081269	0.351267372	-15.81154901	2.59E-56	1.96E-54
105299	5655.168772	-5.277153567	0.333883848	-15.80535745	2.86E-56	2.14E-54
111556	19526.27158	-5.845279896	0.369942179	-15.80052295	3.09E-56	2.30E-54
107765	11692.24659	-5.867033714	0.371428014	-15.79588372	3.32E-56	2.46E-54
108644	2201.610969	-5.070177265	0.321182283	-15.78598054	3.89E-56	2.86E-54
166107	3057.549879	-5.655808151	0.358361887	-15.78239303	4.11E-56	3.01E-54
114208	4099.87792	-5.337919072	0.338268328	-15.7801326	4.26E-56	3.10E-54
106038	9011.887728	-5.731495962	0.363257865	-15.77803681	4.41E-56	3.18E-54
107827	647.1299187	-5.18090602	0.328918792	-15.75132266	6.73E-56	4.83E-54
112317	2475.085611	-5.392529864	0.342370046	-15.75058895	6.80E-56	4.85E-54
115717	804.1189728	-5.700201716	0.362262455	-15.7350055	8.70E-56	6.17E-54
84461	7304.665357	-5.509590456	0.35068306	-15.7110254	1.27E-55	8.95E-54
82417	6554.68282	-5.450072282	0.347344196	-15.69069628	1.75E-55	1.23E-53
76230	8104.993419	-5.797465522	0.370030407	-15.66753815	2.52E-55	1.76E-53
78424	4855.004757	-5.305341373	0.338756772	-15.66121125	2.79E-55	1.93E-53
112330	2848.582492	-5.850258099	0.374701265	-15.61312608	5.93E-55	4.08E-53
166484	5859.424277	-5.353441115	0.342909781	-15.61180638	6.05E-55	4.14E-53
114217	1092.949149	-5.582157707	0.357615886	-15.60936726	6.29E-55	4.27E-53
107302	2901.774883	-5.816379239	0.372889902	-15.59811411	7.50E-55	5.07E-53
112291	4348.376451	-5.04279978	0.324113156	-15.55876301	1.39E-54	9.32E-53
112344	7198.895951	-5.692034116	0.365983669	-15.55269973	1.53E-54	1.02E-52
113667	2386.845709	-5.22548307	0.336542747	-15.52695196	2.28E-54	1.51E-52
108530	1839.894737	-5.428317581	0.349729586	-15.52147086	2.48E-54	1.64E-52
104987	4553.868969	-5.55081611	0.357948925	-15.50728532	3.10E-54	2.03E-52
82499	14802.96759	-5.454058554	0.351911725	-15.49837122	3.56E-54	2.32E-52
79223	43772.48631	-5.633521196	0.36421058	-15.46775825	5.73E-54	3.72E-52
109407	6499.037651	-5.024715966	0.325794358	-15.422968	1.15E-53	7.41E-52
106179	1015.691784	-5.633734236	0.365360797	-15.41964621	1.21E-53	7.76E-52
168028	3435.535539	-5.762672777	0.374589279	-15.38397682	2.10E-53	1.34E-51
155589	4193.51475	-5.393887274	0.35080152	-15.37589484	2.38E-53	1.51E-51
76874	1161.157658	-4.575179006	0.298001208	-15.35288743	3.39E-53	2.14E-51
166028	3751.027021	-5.628682022	0.366712703	-15.34902383	3.60E-53	2.26E-51
78281	177.3711626	-5.693798578	0.371181157	-15.33967572	4.15E-53	2.60E-51
104452	1352.45417	-4.949911658	0.323146481	-15.31785723	5.81E-53	3.61E-51
85793	19261.96013	-5.426069151	0.354296717	-15.31504214	6.07E-53	3.75E-51
111157	5507.589749	-5.708542598	0.372894018	-15.30875348	6.68E-53	4.11E-51
113462	4866.474354	-5.161327956	0.337288919	-15.3023941	7.37E-53	4.51E-51
165115	16834.50338	-5.324231538	0.348103578	-15.29496353	8.26E-53	5.03E-51
115792	1408.371368	-5.264221579	0.344219226	-15.29322358	8.48E-53	5.14E-51
162016	11330.75731	-5.402170885	0.353446965	-15.28424746	9.74E-53	5.87E-51
166230	2730.764946	-5.621000238	0.368016671	-15.27376526	1.14E-52	6.85E-51
86417	2005.767121	-5.394259494	0.353474378	-15.26068036	1.40E-52	8.33E-51
110964	587.4257778	-5.382369934	0.353245463	-15.23691174	2.01E-52	1.19E-50
161884	3298.093952	-4.754374897	0.31206357	-15.23527691	2.06E-52	1.22E-50
112652	668.1380898	-5.105163166	0.335224445	-15.22908977	2.27E-52	1.32E-50
113648	1448.825695	-5.011871251	0.329093344	-15.22933034	2.26E-52	1.32E-50
114012	2301.833576	-5.823861333	0.382980727	-15.20666949	3.19E-52	1.86E-50
164856	2474.827507	-5.271718689	0.347215309	-15.18285212	4.59E-52	2.64E-50
115434	7028.835576	-5.40965272	0.356292922	-15.18316077	4.57E-52	2.64E-50
114368	3146.476048	-5.904225025	0.389747515	-15.14884587	7.71E-52	4.42E-50
108528	8279.570092	-5.589670345	0.369113472	-15.14350129	8.36E-52	4.77E-50
85955	2760.06599	-5.064861245	0.335287652	-15.10601782	1.48E-51	8.38E-50
110407	8488.150687	-5.393004418	0.357054421	-15.10415247	1.52E-51	8.58E-50
163068	4838.97676	-5.389953114	0.356958358	-15.09966917	1.63E-51	9.14E-50
84919	6013.590427	-5.219306683	0.34576767	-15.09483717	1.75E-51	9.79E-50
107784	341.6129547	-5.248789627	0.348099231	-15.07842924	2.25E-51	1.25E-49
85859	845.9018538	-5.389048954	0.357421631	-15.07756801	2.27E-51	1.26E-49
109983	975.9025703	-5.335059527	0.353905363	-15.07481968	2.37E-51	1.31E-49
168323	26037.88362	-6.201239184	0.411581581	-15.066853	2.68E-51	1.47E-49
106768	2928.645463	-5.16667091	0.342961231	-15.06488325	2.76E-51	1.50E-49
78345	15608.45153	-5.694174782	0.378334592	-15.05063218	3.42E-51	1.86E-49
163195	16196.25502	-5.53333359	0.36831255	-15.02347284	5.15E-51	2.79E-49
114130	816.5255198	-5.527016307	0.368154234	-15.01277397	6.06E-51	3.26E-49
157925	1949.642694	-5.667930882	0.377576723	-15.01133553	6.19E-51	3.32E-49
84406	17251.73284	-5.408511187	0.360400695	-15.00693883	6.61E-51	3.53E-49
85526	5198.313002	-5.267609005	0.351651253	-14.97963951	9.98E-51	5.29E-49
166329	4040.559249	-5.274001671	0.352136715	-14.97714223	1.04E-50	5.47E-49
167664	797.3832642	-4.882350155	0.326373885	-14.95937753	1.35E-50	7.12E-49
108434	18897.96709	-5.478566705	0.366392984	-14.95270638	1.50E-50	7.83E-49
107899	910.8805996	-5.746549119	0.384508245	-14.94519089	1.67E-50	8.65E-49
108050	8241.5771	-5.478518821	0.366566215	-14.9455094	1.67E-50	8.65E-49
113931	1985.081034	-5.468566557	0.365907102	-14.94523208	1.67E-50	8.65E-49
159352	6505.006298	-5.326320689	0.356820729	-14.92716163	2.19E-50	1.13E-48
164840	4289.695904	-5.725409924	0.384289069	-14.89870619	3.36E-50	1.72E-48
104840	1282.136552	-6.34709298	0.4261085	-14.89548549	3.53E-50	1.79E-48
161181	9713.737012	-5.463440554	0.36678426	-14.89551528	3.52E-50	1.79E-48
104474	7880.43587	-5.342648501	0.359135935	-14.87639631	4.69E-50	2.37E-48
105999	2248.287056	-5.18429569	0.348503058	-14.87589729	4.73E-50	2.38E-48
114098	393.1879817	-6.024582021	0.405118774	-14.87114991	5.07E-50	2.54E-48
76105	4541.423732	-5.665303109	0.381078304	-14.86650655	5.44E-50	2.71E-48
107410	13795.24707	-5.279945434	0.355708461	-14.84346313	7.67E-50	3.81E-48
110830	2611.901533	-5.271033714	0.355224741	-14.83858839	8.25E-50	4.08E-48
164768	4651.046544	-5.299243879	0.357240389	-14.8338319	8.85E-50	4.36E-48
115533	593.2992255	-4.899544424	0.330459627	-14.82645388	9.88E-50	4.85E-48
159676	8669.195422	-5.015957409	0.339189393	-14.78807274	1.75E-49	8.54E-48
85973	3608.897217	-5.089852248	0.344387124	-14.77944991	1.99E-49	9.67E-48
109726	2293.73117	-5.04161509	0.341293446	-14.77208293	2.22E-49	1.07E-47
114745	5515.774348	-5.373740645	0.364353524	-14.74869954	3.14E-49	1.51E-47
77020	3252.610928	-5.44076538	0.369104957	-14.74042892	3.55E-49	1.70E-47
112324	6060.389101	-5.230010639	0.354860867	-14.73820058	3.66E-49	1.75E-47
116131	9523.08623	-5.244804677	0.355987794	-14.73310256	3.95E-49	1.88E-47
162045	9460.701233	-5.373152125	0.364783817	-14.72968885	4.16E-49	1.97E-47
109772	11928.29805	-5.312112724	0.360665521	-14.7286403	4.22E-49	1.99E-47
166199	10239.07496	-4.954186876	0.336499812	-14.72270325	4.61E-49	2.17E-47
80993	613.9547704	-5.145376309	0.349962375	-14.70265569	6.20E-49	2.91E-47
158263	2504.402443	-5.625641692	0.382724839	-14.69891974	6.55E-49	3.06E-47
77392	7344.132156	-5.167469357	0.351674824	-14.6938848	7.06E-49	3.28E-47
104801	2901.337439	-5.452351332	0.371070668	-14.69356594	7.09E-49	3.28E-47
109900	4918.531361	-5.225139405	0.35583757	-14.6840577	8.16E-49	3.76E-47
104769	1953.429031	-5.492405401	0.375107218	-14.64222798	1.51E-48	6.94E-47
82472	5467.361102	-5.048149651	0.34511092	-14.62761496	1.87E-48	8.57E-47
106390	2852.95525	-5.146372746	0.351880656	-14.62533579	1.94E-48	8.83E-47
115385	6474.384954	-4.805883531	0.329265948	-14.59575023	2.99E-48	1.36E-46
80992	16301.92043	-5.246772052	0.359738965	-14.5849423	3.50E-48	1.58E-46
113232	18108.9584	-5.052361579	0.346559188	-14.5786398	3.84E-48	1.73E-46
81974	20479.71751	-5.572614148	0.382985889	-14.55044248	5.80E-48	2.60E-46
162616	990.2010323	-5.130061766	0.352827151	-14.53987245	6.77E-48	3.03E-46
76941	7190.383127	-5.032734608	0.346494435	-14.52471987	8.45E-48	3.76E-46
114913	18593.8751	-5.302644126	0.365187282	-14.52034174	9.01E-48	4.00E-46
86330	1583.422489	-5.462805787	0.376343567	-14.51547539	9.67E-48	4.27E-46
115432	7841.586228	-5.092743778	0.350889145	-14.51382539	9.90E-48	4.36E-46
112210	10592.7662	-5.193195183	0.358816418	-14.47312586	1.79E-47	7.86E-46
162725	1602.238889	-4.900450965	0.338853901	-14.4618402	2.11E-47	9.22E-46
75923	3433.473859	-5.177658953	0.358294588	-14.45084331	2.48E-47	1.08E-45
161204	3211.42552	-5.299604007	0.366885454	-14.44484634	2.70E-47	1.17E-45
107968	1928.12596	-5.193854818	0.359583412	-14.44408902	2.73E-47	1.18E-45
116126	1343.006831	-5.322516047	0.368552928	-14.44165993	2.83E-47	1.22E-45
104961	720.1762404	-5.314899502	0.368183374	-14.43546851	3.10E-47	1.33E-45
161576	1869.41044	-5.172847601	0.358470729	-14.43032075	3.34E-47	1.43E-45
159569	7636.386773	-5.259986669	0.364555964	-14.42847515	3.43E-47	1.46E-45
156604	1959.46125	-5.290770532	0.367251778	-14.40638507	4.72E-47	2.00E-45
111924	720.4114373	-5.306955333	0.368527218	-14.40044338	5.14E-47	2.17E-45
113038	1886.060311	-4.912038446	0.341440023	-14.38624095	6.31E-47	2.66E-45
121797	919.2059877	-5.348960897	0.371954186	-14.3806982	6.84E-47	2.87E-45
111158	15755.40211	-5.410097997	0.37624226	-14.37929381	6.98E-47	2.92E-45
166471	6022.178014	-5.309543264	0.369466824	-14.37082551	7.89E-47	3.29E-45
109572	5839.520406	-5.109235395	0.355616273	-14.36727108	8.30E-47	3.45E-45
108478	6143.301252	-5.158760719	0.359789831	-14.3382616	1.26E-46	5.22E-45
110276	1416.021594	-5.042010762	0.352010968	-14.3234479	1.56E-46	6.44E-45
166118	6660.319417	-5.343296586	0.373187083	-14.31801053	1.69E-46	6.94E-45
167622	2334.905761	-4.951008668	0.346108611	-14.30478325	2.04E-46	8.36E-45
158469	2866.011674	-5.28059538	0.369617437	-14.28665113	2.65E-46	1.08E-44
109550	14140.12735	-5.313304292	0.371991229	-14.28341283	2.78E-46	1.13E-44
85022	2590.153872	-5.356480799	0.375070717	-14.28125564	2.86E-46	1.16E-44
105886	3436.919718	-5.179274286	0.362718788	-14.27903506	2.96E-46	1.19E-44
86861	4552.920208	-5.12271855	0.358818885	-14.27661353	3.06E-46	1.23E-44
86048	943.9698911	-5.035432403	0.353117534	-14.25993306	3.89E-46	1.56E-44
109415	22413.48827	-5.17330847	0.363214763	-14.24311177	4.95E-46	1.98E-44
159702	8593.968364	-5.045610079	0.354499052	-14.23307072	5.71E-46	2.27E-44
82207	1997.200816	-5.215728649	0.366543312	-14.22950163	6.01E-46	2.38E-44
77171	3737.108766	-5.282550509	0.37127095	-14.22828938	6.12E-46	2.42E-44
116333	4011.227236	-5.031649482	0.353656552	-14.22750253	6.19E-46	2.44E-44
86924	2145.929137	-5.12487268	0.360246282	-14.2260252	6.32E-46	2.48E-44
109318	516.5361619	-5.5774285	0.392319741	-14.21653798	7.23E-46	2.83E-44
113861	7637.665337	-5.273451102	0.371037117	-14.21273198	7.64E-46	2.98E-44
113212	3862.241026	-5.191246285	0.365274193	-14.21191638	7.73E-46	3.00E-44
107351	14118.82445	-5.264130985	0.370514896	-14.20760957	8.22E-46	3.18E-44
114746	5387.275392	-4.353888341	0.306551095	-14.2028145	8.80E-46	3.40E-44
160956	353.823584	-4.954521909	0.348952343	-14.19827667	9.39E-46	3.61E-44
115405	2211.768375	-5.498468541	0.387666253	-14.18351095	1.16E-45	4.45E-44
85858	1290.977249	-5.143596635	0.362733842	-14.18008478	1.22E-45	4.65E-44
116332	2426.020112	-5.138590639	0.362446834	-14.17750179	1.26E-45	4.81E-44
81059	8680.957163	-4.7209369	0.333332963	-14.16282643	1.56E-45	5.91E-44
158110	2709.095243	-5.190053936	0.366957486	-14.14347475	2.05E-45	7.76E-44
157699	9455.62104	-5.259103021	0.371997683	-14.13746178	2.23E-45	8.40E-44
105676	330.544401	-4.889252641	0.345831679	-14.13766564	2.23E-45	8.40E-44
157986	5791.897994	-4.682627308	0.331284599	-14.13475702	2.32E-45	8.70E-44
115116	2667.029972	-4.757605658	0.336610762	-14.13384891	2.35E-45	8.78E-44
114119	273.5118143	-5.449625419	0.386067364	-14.11573712	3.04E-45	1.13E-43
110404	2435.033119	-4.91571819	0.348369383	-14.11064928	3.27E-45	1.21E-43
114080	6620.423797	-5.351983358	0.379863784	-14.08921718	4.42E-45	1.64E-43
82925	449.6262869	-5.034296074	0.357518501	-14.08121833	4.95E-45	1.83E-43
84864	2545.744308	-5.423293561	0.385209385	-14.07881992	5.13E-45	1.89E-43
114120	2061.529291	-5.210566365	0.370127832	-14.07774805	5.20E-45	1.91E-43
84203	15018.07451	-5.273444495	0.374738607	-14.07232775	5.62E-45	2.05E-43
113695	20773.18279	-5.503848536	0.391181196	-14.06981876	5.82E-45	2.12E-43
158672	2472.145328	-4.898865667	0.34836895	-14.06229132	6.48E-45	2.35E-43
79183	9509.247387	-5.209812432	0.370974388	-14.0435906	8.43E-45	3.05E-43
158895	714.1000364	-5.244607733	0.373569684	-14.03916849	8.98E-45	3.24E-43
85743	989.4440835	-4.867016193	0.34675334	-14.03596052	9.39E-45	3.38E-43
104718	12769.1603	-5.370282023	0.382748425	-14.03084028	1.01E-44	3.62E-43
105678	732.6708751	-5.201931776	0.371362316	-14.00769961	1.40E-44	5.00E-43
79354	1692.72908	-5.499031451	0.392666577	-14.00432776	1.47E-44	5.23E-43
109805	3055.772161	-5.470037795	0.390839731	-13.9956032	1.66E-44	5.89E-43
116273	1842.382723	-5.441221161	0.389164983	-13.98178512	2.01E-44	7.14E-43
86602	9848.084482	-5.40546426	0.386737046	-13.97710491	2.15E-44	7.60E-43
165981	3274.028638	-5.101893864	0.365121593	-13.97313652	2.27E-44	8.01E-43
111093	2460.370901	-4.996507673	0.358095002	-13.95302265	3.02E-44	1.06E-42
156553	1762.811717	-5.189998759	0.371966646	-13.9528606	3.02E-44	1.06E-42
107411	8736.115212	-5.35594948	0.384804787	-13.91861449	4.88E-44	1.70E-42
106197	539.1227028	-5.310733274	0.381633585	-13.91579118	5.08E-44	1.77E-42
108864	17467.03359	-4.995032208	0.358958338	-13.91535363	5.11E-44	1.77E-42
114842	1235.864755	-4.916400545	0.353387503	-13.9122083	5.34E-44	1.85E-42
116281	490.1761309	-5.283887803	0.379933625	-13.90739712	5.71E-44	1.97E-42
83652	1947.010426	-5.33046598	0.383766951	-13.88985156	7.30E-44	2.51E-42
112460	3081.514613	-5.106763776	0.367836227	-13.88325402	8.00E-44	2.74E-42
107063	7366.310563	-4.926746297	0.355082647	-13.87492838	8.99E-44	3.07E-42
113787	5051.690587	-5.403009852	0.389429532	-13.87416571	9.08E-44	3.10E-42
79134	9620.55556	-5.235412079	0.377365386	-13.87358851	9.16E-44	3.11E-42
158274	5812.575252	-4.911596258	0.354735024	-13.84581711	1.35E-43	4.57E-42
161025	399.969115	-4.943185488	0.357021828	-13.84561139	1.35E-43	4.57E-42
112841	1799.77745	-5.662256849	0.408984439	-13.84467552	1.37E-43	4.62E-42
108437	1933.594442	-4.786688957	0.345787862	-13.84284841	1.41E-43	4.72E-42
113109	1904.673669	-4.908218	0.354651303	-13.83956003	1.47E-43	4.93E-42
105938	1981.83467	-5.009211467	0.362386655	-13.82283646	1.86E-43	6.20E-42
116172	3566.347855	-4.827447542	0.349312475	-13.81985437	1.93E-43	6.44E-42
114277	1271.650308	-3.367775248	0.243900112	-13.80801026	2.28E-43	7.57E-42
106104	6451.101457	-4.909921968	0.35562733	-13.80636852	2.33E-43	7.73E-42
107412	8384.73644	-5.051027851	0.366149677	-13.79498103	2.73E-43	9.02E-42
114051	3985.674873	-4.665367299	0.33827148	-13.79178435	2.86E-43	9.40E-42
108253	19331.89333	-5.023924374	0.365111513	-13.75997248	4.44E-43	1.46E-41
107455	3509.664695	-5.116555157	0.372271332	-13.74415573	5.52E-43	1.81E-41
82384	1136.711715	-5.244778998	0.381722832	-13.73975711	5.87E-43	1.92E-41
166198	6648.13231	-5.103930024	0.372030353	-13.71912261	7.80E-43	2.54E-41
156395	368.1455783	-5.077066381	0.370182569	-13.71503361	8.25E-43	2.68E-41
165362	1587.235962	-4.610844279	0.336317304	-13.70980389	8.87E-43	2.87E-41
111696	698.6133797	-5.044584661	0.367971125	-13.70918619	8.95E-43	2.89E-41
115367	1437.509481	-5.071745071	0.370000399	-13.70740431	9.17E-43	2.95E-41
111306	8548.878059	-4.612053718	0.336476203	-13.70692392	9.23E-43	2.96E-41
81263	4695.596972	-5.056637464	0.369195286	-13.69637601	1.07E-42	3.42E-41
115621	610.2456467	-5.310788335	0.387759498	-13.69608832	1.07E-42	3.42E-41
113608	3870.940089	-5.334765567	0.390155327	-13.67344029	1.46E-42	4.66E-41
166952	2891.282134	-5.274538756	0.385898395	-13.668206	1.57E-42	4.99E-41
109582	3223.102886	-5.251388204	0.384550291	-13.65592051	1.86E-42	5.90E-41
109624	2189.813193	-5.364194191	0.393322341	-13.63816299	2.37E-42	7.50E-41
157510	8564.818029	-4.519411018	0.331796252	-13.62104301	3.00E-42	9.46E-41
107005	5137.637292	-5.152644461	0.378301422	-13.62047342	3.03E-42	9.51E-41
112810	747.8857462	-5.217197308	0.383191058	-13.61513324	3.26E-42	1.02E-40
86232	13020.29199	-5.101999774	0.374862323	-13.61032961	3.48E-42	1.09E-40
116364	3269.438118	-4.912448574	0.361050104	-13.60600238	3.69E-42	1.15E-40
108643	3617.575837	-5.254467392	0.386209352	-13.60523087	3.73E-42	1.16E-40
77504	2039.805546	-4.449173383	0.327172785	-13.59884925	4.07E-42	1.26E-40
112469	1940.397796	-4.895917662	0.360046301	-13.59802238	4.11E-42	1.27E-40
115467	3034.700977	-4.554720298	0.335190299	-13.58846096	4.69E-42	1.45E-40
115854	858.5010324	-5.385709987	0.396594459	-13.57989217	5.27E-42	1.62E-40
113666	1895.529867	-4.624631211	0.340602405	-13.57779963	5.42E-42	1.66E-40
166970	7032.595387	-4.99496688	0.368044447	-13.57164037	5.90E-42	1.80E-40
80244	6127.807594	-4.889498852	0.360952837	-13.54608788	8.36E-42	2.55E-40
106502	1226.10181	-5.018321119	0.370627011	-13.54008468	9.07E-42	2.76E-40
113376	6391.757144	-4.962240337	0.366718298	-13.53147734	1.02E-41	3.09E-40
168121	2853.359215	-4.952667227	0.36671948	-13.505329	1.45E-41	4.40E-40
167314	10441.98708	-4.790260679	0.354706703	-13.5048496	1.46E-41	4.42E-40
165194	3316.596467	-4.788039922	0.355325412	-13.47508442	2.19E-41	6.60E-40
115711	3141.935824	-4.922942255	0.366349051	-13.43784635	3.63E-41	1.09E-39
78078	1039.83268	-4.788277196	0.356343485	-13.43725197	3.66E-41	1.10E-39
114483	311.5392872	4.716223262	0.351228345	13.427798	4.16E-41	1.24E-39
79714	15549.51292	-4.613323586	0.343883056	-13.41538497	4.91E-41	1.46E-39
112811	14502.61117	-4.961189768	0.370560474	-13.38834041	7.07E-41	2.10E-39
104995	1200.953889	-5.138407295	0.383817258	-13.38764003	7.14E-41	2.12E-39
157843	2799.252277	-5.125232528	0.383180661	-13.37549894	8.41E-41	2.49E-39
158897	358.1079994	-5.2642952	0.39473772	-13.33618485	1.43E-40	4.21E-39
107062	4827.432481	-5.155259698	0.386962161	-13.32238709	1.72E-40	5.05E-39
85623	4595.937677	-5.034945464	0.378002957	-13.31985735	1.77E-40	5.21E-39
112439	2039.485353	-4.926212012	0.370009928	-13.31372926	1.93E-40	5.64E-39
112951	2602.193647	-4.967070499	0.373472043	-13.29971171	2.32E-40	6.79E-39
112400	3255.172481	-4.885024043	0.368070361	-13.27198428	3.37E-40	9.80E-39
83142	2736.723349	-5.077213029	0.382836675	-13.26208632	3.84E-40	1.12E-38
158172	7030.544464	-5.040380243	0.3806266	-13.24232263	5.00E-40	1.45E-38
111728	2398.000607	-5.161103753	0.390037044	-13.2323425	5.71E-40	1.65E-38
152804	905.9552013	-5.262910307	0.397997312	-13.22348203	6.42E-40	1.85E-38
108093	4013.129464	-4.647369532	0.352126379	-13.19801586	9.01E-40	2.59E-38
113403	2332.548368	-4.729687686	0.358486918	-13.1934736	9.57E-40	2.75E-38
110630	418.3834892	-5.403935798	0.4097073	-13.18974741	1.01E-39	2.88E-38
107379	787.7929399	-5.575699329	0.423020706	-13.18067709	1.13E-39	3.24E-38
76982	5124.187554	-5.092316175	0.386673917	-13.16953626	1.31E-39	3.74E-38
107715	1608.114684	-5.119009484	0.38916393	-13.1538642	1.62E-39	4.60E-38
107678	563.4362882	-4.989923825	0.379514912	-13.14816274	1.74E-39	4.94E-38
82208	2957.557913	-4.857249287	0.370055518	-13.12573127	2.35E-39	6.63E-38
159740	7397.737493	-4.816836117	0.367424129	-13.10974359	2.90E-39	8.17E-38
158702	1590.605492	-4.755003965	0.363169793	-13.09306022	3.61E-39	1.02E-37
121815	1846.530334	-4.930354714	0.377210746	-13.07055743	4.85E-39	1.36E-37
46410	603.4446193	-2.739901122	0.20975816	-13.06219084	5.41E-39	1.52E-37
109609	26962.94203	-3.918534198	0.300198254	-13.05315454	6.10E-39	1.70E-37
85242	136.2514438	-4.716881077	0.362189942	-13.02322493	9.03E-39	2.52E-37
114132	740.2085607	-4.876156269	0.374664377	-13.0147315	1.01E-38	2.81E-37
160588	10299.96712	-5.101554422	0.392598573	-12.99432746	1.32E-38	3.66E-37
158276	832.0864371	-4.868413089	0.374691932	-12.99310895	1.34E-38	3.71E-37
112534	8096.112822	-4.752992065	0.366201024	-12.97918836	1.61E-38	4.43E-37
107958	548.2516997	-5.077774838	0.391348264	-12.97507949	1.69E-38	4.67E-37
106770	2354.398684	-4.966740892	0.383091817	-12.96488382	1.94E-38	5.32E-37
116082	3781.938718	-4.784584716	0.369100274	-12.96283165	1.99E-38	5.45E-37
167911	2793.672011	-5.044107265	0.389128598	-12.96257149	1.99E-38	5.46E-37
78304	7216.456404	-4.853144932	0.374968664	-12.94280134	2.58E-38	7.04E-37
156804	690.045044	-5.228174802	0.404049797	-12.93943182	2.70E-38	7.34E-37
108263	552.4901509	-5.167999318	0.399457188	-12.93755493	2.76E-38	7.50E-37
113611	667.5622175	-4.77031224	0.36874884	-12.93648066	2.80E-38	7.59E-37
83227	651.3433362	-4.639431102	0.359122892	-12.91878409	3.53E-38	9.53E-37
106315	1204.817423	-4.967982631	0.384711628	-12.91352345	3.78E-38	1.02E-36
109623	307.6873472	-5.214961095	0.404063863	-12.90627935	4.15E-38	1.12E-36
91027	1342.134132	-3.847438619	0.298140531	-12.9047822	4.23E-38	1.14E-36
155883	2444.181355	2.22596652	0.172993796	12.86731995	6.87E-38	1.84E-36
84912	3449.047598	-4.718359445	0.367372053	-12.84354488	9.35E-38	2.50E-36
104758	248.8855961	-5.651640549	0.440156319	-12.84007591	9.78E-38	2.61E-36
161577	1658.173661	-4.829259304	0.376396122	-12.83025788	1.11E-37	2.95E-36
122463	869.7485575	-5.191992849	0.405152643	-12.81490554	1.35E-37	3.59E-36
83993	2236.867654	-4.892450456	0.382194025	-12.80096009	1.62E-37	4.29E-36
78553	5280.256863	-4.569914489	0.357530407	-12.78189043	2.07E-37	5.47E-36
109999	1001.614285	-4.970067439	0.389027425	-12.7756223	2.24E-37	5.91E-36
123153	4153.051293	-5.103630451	0.401605867	-12.7080575	5.33E-37	1.40E-35
113664	2293.802419	-5.043191206	0.397334065	-12.69257194	6.50E-37	1.71E-35
80809	13004.3591	-4.541658217	0.357987669	-12.68663311	7.01E-37	1.84E-35
110120	367.4143599	-5.045412434	0.398006834	-12.67669798	7.96E-37	2.08E-35
155166	1699.418922	4.09687734	0.323212355	12.67549731	8.08E-37	2.11E-35
161123	1361.295136	-4.566985646	0.361076972	-12.64823294	1.14E-36	2.98E-35
111588	1634.000576	-5.331248167	0.421730481	-12.64136315	1.25E-36	3.24E-35
106037	2044.989996	-4.747496727	0.375668277	-12.63747041	1.31E-36	3.40E-35
85556	5208.549922	-4.260268334	0.337261381	-12.6319483	1.41E-36	3.64E-35
110121	267.1510402	-4.332264683	0.343181689	-12.62382237	1.56E-36	4.02E-35
86485	3623.122316	-4.631787135	0.367381488	-12.60756812	1.92E-36	4.93E-35
82126	270.2839109	-3.112040662	0.246873635	-12.60580402	1.96E-36	5.03E-35
107084	307.8288624	-4.670875156	0.370687519	-12.60057303	2.10E-36	5.37E-35
108505	6461.386147	-4.963333404	0.393983741	-12.59781278	2.17E-36	5.55E-35
105998	2114.270082	-4.830162803	0.383771467	-12.5860394	2.52E-36	6.42E-35
160930	804.0778262	-4.786208978	0.380866408	-12.5666346	3.22E-36	8.19E-35
115199	662.0946327	-5.214943692	0.415242202	-12.55879983	3.56E-36	9.03E-35
115531	208.8133639	-5.563749287	0.443544915	-12.54382386	4.30E-36	1.09E-34
79776	2664.934759	-5.089267136	0.406003183	-12.53504247	4.80E-36	1.21E-34
75643	1884.108467	-4.621897259	0.368834996	-12.53107028	5.05E-36	1.27E-34
168020	1713.492315	-5.09493548	0.40673879	-12.5263083	5.36E-36	1.35E-34
147376	3325.36469	1.950863087	0.155787345	12.52260311	5.62E-36	1.41E-34
104672	3908.345392	-4.745598291	0.379197551	-12.51484424	6.19E-36	1.55E-34
163770	1707.6835	-4.947654444	0.396061648	-12.49213214	8.24E-36	2.06E-34
77036	3535.285574	-5.182297778	0.414879256	-12.49109879	8.35E-36	2.08E-34
168019	599.0518212	-5.046458514	0.404013864	-12.4908053	8.38E-36	2.09E-34
161124	3290.590204	-4.810190128	0.385489611	-12.47813169	9.83E-36	2.44E-34
157276	1257.584905	2.179642823	0.1754746	12.42141496	2.00E-35	4.96E-34
114035	2798.457507	-4.374379279	0.354406443	-12.34283228	5.32E-35	1.32E-33
104551	942.4696842	-4.205474868	0.341168476	-12.32668071	6.51E-35	1.61E-33
112436	951.453468	-4.492349371	0.365926023	-12.27666002	1.21E-34	2.98E-33
108791	801.0898984	-4.06915013	0.332269708	-12.24652754	1.75E-34	4.31E-33
114776	167.8051773	-4.621013477	0.37809596	-12.22180073	2.38E-34	5.83E-33
112919	2746.892144	-4.812381457	0.394853352	-12.18776902	3.61E-34	8.84E-33
132524	274.9514289	-4.756543191	0.390750219	-12.17284844	4.34E-34	1.06E-32
114220	18543.58248	-4.730843888	0.38955893	-12.1441033	6.17E-34	1.50E-32
115736	296.0155617	-5.37805833	0.443180053	-12.13515432	6.88E-34	1.67E-32
78403	1128.939925	-4.112174082	0.339163808	-12.12444838	7.84E-34	1.90E-32
80770	698.9536536	-4.390159467	0.362626659	-12.10655467	9.75E-34	2.36E-32
113966	4798.323929	-4.280885101	0.353622895	-12.10579167	9.84E-34	2.38E-32
104453	3170.328526	-4.403201728	0.364166761	-12.09116868	1.18E-33	2.84E-32
104841	285.1184262	-5.317120752	0.440018396	-12.08386014	1.29E-33	3.09E-32
115512	161.7246045	-4.862429853	0.402865415	-12.0696135	1.53E-33	3.67E-32
113546	4274.284354	-4.114596671	0.341088785	-12.06312505	1.65E-33	3.96E-32
161989	420.7358418	-5.105710428	0.423383543	-12.05930299	1.73E-33	4.14E-32
158932	690.9361025	-4.282496326	0.356269267	-12.02039221	2.78E-33	6.63E-32
111092	292.9541283	-4.956915429	0.413782305	-11.97952491	4.55E-33	1.08E-31
107563	2938.012641	-4.50357289	0.376050361	-11.97598342	4.75E-33	1.13E-31
135024	1019.731684	2.339793323	0.195660128	11.9584575	5.86E-33	1.39E-31
160211	1525.510065	-4.248131992	0.356858844	-11.90423627	1.12E-32	2.66E-31
163599	1681.42047	-4.678287736	0.39362998	-11.88498837	1.42E-32	3.35E-31
34754	394.0463235	-4.701306924	0.397262403	-11.83426092	2.60E-32	6.12E-31
108887	92.96891046	-5.937265591	0.502378162	-11.81831944	3.14E-32	7.39E-31
159786	1634.169215	-4.096087041	0.348052961	-11.76857404	5.67E-32	1.33E-30
155592	1494.523025	3.318850491	0.282062445	11.76636787	5.82E-32	1.36E-30
114775	249.8141573	-4.347521217	0.370073541	-11.74772236	7.25E-32	1.70E-30
76301	904.8843567	-4.653085239	0.396221105	-11.74365822	7.61E-32	1.78E-30
109225	219.1084795	-2.945365901	0.251149276	-11.72755083	9.21E-32	2.15E-30
113331	135.0317033	-6.237424786	0.53329577	-11.69599525	1.34E-31	3.11E-30
81415	357.8951828	-4.022361517	0.34403532	-11.69171095	1.41E-31	3.26E-30
83354	5780.800088	-4.562501195	0.390257653	-11.69099736	1.42E-31	3.28E-30
105207	125.52256	-6.141417198	0.525975671	-11.67623816	1.69E-31	3.90E-30
157011	1901.924834	-4.933781911	0.422667015	-11.67297598	1.75E-31	4.04E-30
159787	1688.270819	-4.224735521	0.362589553	-11.65156437	2.25E-31	5.19E-30
112323	1205.832373	-4.230376721	0.36342307	-11.64036373	2.57E-31	5.90E-30
104836	293.6306593	-5.374308213	0.461791225	-11.63796088	2.64E-31	6.06E-30
108094	4983.330882	-3.690689878	0.319000999	-11.56952452	5.88E-31	1.35E-29
161888	114.6772064	-6.54183531	0.565722583	-11.5636807	6.30E-31	1.44E-29
109319	522.5480471	-4.54271982	0.394015572	-11.52929007	9.39E-31	2.14E-29
110969	128.8634525	-3.516042633	0.305653822	-11.50334914	1.27E-30	2.89E-29
162244	1607.706309	-4.60888939	0.401980223	-11.46546303	1.97E-30	4.47E-29
110942	3489.783214	-4.192768232	0.365849349	-11.46036815	2.09E-30	4.73E-29
167897	940.5526569	-4.278921407	0.373722013	-11.4494765	2.37E-30	5.35E-29
163979	181.5365689	-4.183641022	0.365820914	-11.43630904	2.75E-30	6.21E-29
111336	135.3942269	-4.804836989	0.420533527	-11.42557414	3.12E-30	7.02E-29
107736	2120.405775	-4.139327339	0.369574997	-11.20023641	4.07E-29	9.14E-28
146470	3793.025746	2.485169632	0.222034236	11.19273171	4.43E-29	9.93E-28
160172	906.674418	-3.940292654	0.352468258	-11.17914185	5.16E-29	1.16E-27
129817	832.7233385	1.834361336	0.164383845	11.1590122	6.47E-29	1.45E-27
167948	77.94049967	-4.962670572	0.445306272	-11.14439856	7.63E-29	1.70E-27
157844	9812.239656	-4.27128214	0.384097782	-11.1202989	9.99E-29	2.23E-27
191377	363.8400797	2.425548694	0.218363697	11.10783858	1.15E-28	2.55E-27
113233	129.8766964	-4.335667417	0.391089645	-11.08612176	1.47E-28	3.25E-27
109311	1801.049472	-4.763754877	0.430624219	-11.06244069	1.91E-28	4.23E-27
158643	1680.934933	-4.134565836	0.37435722	-11.04443996	2.33E-28	5.15E-27
112342	239.0013642	-5.13782382	0.467042813	-11.00075556	3.79E-28	8.36E-27
123809	998.2687757	-4.059993641	0.370958607	-10.9446002	7.05E-28	1.55E-26
115406	102.348836	-4.598138023	0.421338101	-10.91317879	9.97E-28	2.19E-26
115937	633.003162	-4.503434381	0.413639705	-10.88733584	1.32E-27	2.91E-26
113898	247.2650907	-4.225801421	0.388454503	-10.87849771	1.46E-27	3.19E-26
183044	364.2098979	-3.522063937	0.328653802	-10.71663833	8.50E-27	1.86E-25
119704	445.2741598	-5.078610391	0.477391741	-10.6382452	1.98E-26	4.31E-25
109495	117.6792167	-5.806453922	0.546099038	-10.63260236	2.10E-26	4.57E-25
167168	72.60372106	-5.03088153	0.473526895	-10.62427833	2.30E-26	4.99E-25
107924	1966.282226	-3.796757839	0.359365736	-10.56516373	4.32E-26	9.37E-25
105740	274.9554521	-4.266499092	0.404483139	-10.54802704	5.19E-26	1.12E-24
105451	95.26320509	-6.964303983	0.661707919	-10.52474028	6.64E-26	1.44E-24
83154	197.3260254	-3.244639613	0.3087745	-10.50812038	7.93E-26	1.71E-24
80729	112.7243358	-3.132240012	0.298683764	-10.48681042	9.93E-26	2.14E-24
109250	1156.659139	-3.567521879	0.340989331	-10.46226834	1.29E-25	2.77E-24
114610	152.703516	-3.643063778	0.34836833	-10.45750566	1.35E-25	2.90E-24
166530	130.7671357	-3.777044432	0.362645465	-10.41525344	2.11E-25	4.52E-24
110808	4660.561472	2.025190276	0.194553006	10.40945253	2.25E-25	4.80E-24
112100	4581.96301	-3.240447482	0.311470137	-10.40371805	2.38E-25	5.09E-24
186086	6852.067533	2.071127432	0.199359173	10.3889247	2.78E-25	5.93E-24
164671	1045.413621	1.635245813	0.157542934	10.37968366	3.07E-25	6.52E-24
115740	64.05660257	-5.066233394	0.490092204	-10.33730665	4.78E-25	1.01E-23
123802	708.8318714	-3.856859919	0.373902247	-10.31515577	6.02E-25	1.27E-23
123814	505.3199972	-3.667268158	0.357847419	-10.24813361	1.21E-24	2.55E-23
107352	2161.495453	-3.421622337	0.334256059	-10.23653048	1.36E-24	2.87E-23
112108	1002.296578	1.789780786	0.174986872	10.22808604	1.48E-24	3.13E-23
116331	232.3198314	-4.396990207	0.430501618	-10.21364387	1.72E-24	3.62E-23
114150	627.488086	-3.921937326	0.384140451	-10.20964419	1.80E-24	3.77E-23
138823	360.5817491	-5.054614634	0.495640913	-10.19813842	2.02E-24	4.23E-23
115737	84.28823518	-4.913151177	0.482361586	-10.18561868	2.30E-24	4.81E-23
179978	4002.615013	3.426643464	0.337631713	10.14905688	3.35E-24	6.98E-23
166844	136.2027265	-4.181432243	0.412143055	-10.14558462	3.47E-24	7.22E-23
105184	2777.527057	-3.960032796	0.396766304	-9.980768927	1.85E-23	3.85E-22
123811	1754.581903	-3.84033812	0.38707233	-9.921499991	3.36E-23	6.97E-22
123803	1057.490862	-3.913784694	0.395583176	-9.893708647	4.43E-23	9.19E-22
108121	926.8144506	-3.342634977	0.338778481	-9.866727567	5.80E-23	1.20E-21
104978	1304.080723	-3.365462128	0.341388107	-9.858170399	6.32E-23	1.30E-21
158282	253.2989568	-4.761654317	0.483944261	-9.839261883	7.63E-23	1.57E-21
123866	465.2874539	-3.810215102	0.388447813	-9.808821099	1.03E-22	2.12E-21
157230	8496.848773	1.294991679	0.132125423	9.801230181	1.11E-22	2.28E-21
178894	1434.413062	1.707720381	0.174545	9.783840141	1.32E-22	2.71E-21
161678	3551.373461	-3.369963997	0.344483386	-9.782660453	1.34E-22	2.74E-21
104552	297.5092784	-3.137644132	0.322111032	-9.740877586	2.02E-22	4.12E-21
144143	88.40950201	-5.505392428	0.568192082	-9.689315644	3.35E-22	6.83E-21
157288	2375.623004	2.262406608	0.233990274	9.668806182	4.09E-22	8.33E-21
105154	361.6820558	-2.993097937	0.310047882	-9.653663545	4.74E-22	9.64E-21
114070	84.71350483	-3.76077174	0.391372388	-9.609190259	7.31E-22	1.48E-20
123804	822.4675553	-3.886275806	0.404846047	-9.599391747	8.04E-22	1.63E-20
157950	615.5037549	-3.281550385	0.342022994	-9.594531474	8.43E-22	1.70E-20
142378	428.8566522	2.503913202	0.261148134	9.58809534	8.97E-22	1.81E-20
185166	3703.351645	1.823806496	0.191002556	9.548597308	1.31E-21	2.65E-20
106727	48.02063334	-4.455634987	0.47020196	-9.476002581	2.64E-21	5.31E-20
115656	61.95138379	-4.612935838	0.487226762	-9.467739049	2.86E-21	5.74E-20
109284	51.51308267	-4.821747923	0.516648057	-9.332751485	1.03E-20	2.07E-19
104466	70.1848824	-5.963961888	0.643223814	-9.271985521	1.83E-20	3.66E-19
116326	88.99962802	-7.674712211	0.827776199	-9.271482098	1.84E-20	3.67E-19
109901	118.002774	-4.881978105	0.526832133	-9.266667307	1.92E-20	3.83E-19
157401	254.4429808	-2.993960006	0.323118633	-9.26582283	1.94E-20	3.85E-19
48059	5918.233468	1.467491263	0.158568335	9.254629932	2.15E-20	4.27E-19
113847	40230.78182	-3.771853785	0.407957834	-9.245695189	2.34E-20	4.64E-19
72765	19970.61064	-3.029089016	0.327973087	-9.235785287	2.56E-20	5.08E-19
162436	210.1086958	-2.687490598	0.29159572	-9.216495367	3.07E-20	6.07E-19
123808	963.962265	-3.669833939	0.398575334	-9.207378441	3.34E-20	6.60E-19
75846	229.12409	2.518694183	0.273692173	9.202653304	3.49E-20	6.88E-19
85682	1805.461108	-3.434162272	0.376631255	-9.118102198	7.65E-20	1.50E-18
114231	50.95343882	-6.028623999	0.66386027	-9.081164024	1.07E-19	2.11E-18
123806	833.1262539	-3.776756207	0.416731378	-9.062807372	1.27E-19	2.49E-18
116280	78.79590126	-3.258712518	0.359742871	-9.058449191	1.32E-19	2.59E-18
113905	52.09290008	-4.790265455	0.532821669	-8.990372822	2.46E-19	4.81E-18
76290	2240.433113	-3.884188949	0.433437021	-8.961368696	3.21E-19	6.25E-18
155500	283.7177054	2.76305474	0.3086194	8.952952222	3.46E-19	6.74E-18
113110	87.34913219	-3.582228558	0.400541191	-8.943471085	3.77E-19	7.33E-18
110912	46.9163378	-4.985640309	0.559812844	-8.905905538	5.30E-19	1.03E-17
116222	170.4644319	-3.586763154	0.403366623	-8.89206728	6.00E-19	1.16E-17
138658	627.7037265	2.92557448	0.330188243	8.860322975	7.98E-19	1.54E-17
82041	189.6704175	-3.943221514	0.447164254	-8.818284295	1.16E-18	2.24E-17
83520	192.501144	-2.103875121	0.23893301	-8.805292846	1.31E-18	2.52E-17
77548	248.0417252	-3.277052565	0.372649744	-8.793921419	1.44E-18	2.78E-17
125421	825.6257109	-3.623000252	0.412486929	-8.78330923	1.59E-18	3.05E-17
163935	137.5113664	-3.56676944	0.406762227	-8.768684012	1.81E-18	3.47E-17
111493	284.5962867	-2.049045191	0.235158927	-8.713448462	2.95E-18	5.64E-17
106198	52.86469639	-4.665592898	0.537765624	-8.675885343	4.10E-18	7.85E-17
155528	1161.747286	1.531351678	0.177571251	8.623871651	6.47E-18	1.24E-16
154743	1406.323287	2.36806099	0.274984553	8.611614589	7.20E-18	1.37E-16
105462	149.8805333	-2.606254171	0.303670249	-8.582514032	9.28E-18	1.77E-16
104873	36.97561108	-4.167638911	0.486783702	-8.561582674	1.11E-17	2.11E-16
161600	89.28202618	-2.441912653	0.285837937	-8.542997061	1.31E-17	2.48E-16
111531	69.09255473	-3.451917713	0.404406508	-8.535762021	1.39E-17	2.64E-16
77769	39.89384536	-3.823005745	0.448396363	-8.525951718	1.52E-17	2.86E-16
140082	2084.168636	1.780858883	0.20919782	8.512798459	1.70E-17	3.20E-16
115397	65.70042351	-4.442443841	0.524553301	-8.469003688	2.48E-17	4.66E-16
111339	68.871741	-3.535548673	0.417581049	-8.466736421	2.52E-17	4.75E-16
177367	3578.540487	1.659637256	0.197164266	8.417535725	3.84E-17	7.22E-16
109233	51.02947908	-6.87799987	0.819155015	-8.39645701	4.60E-17	8.63E-16
162950	95.14908896	-2.374630022	0.285214409	-8.325771579	8.38E-17	1.57E-15
41289	1535.202014	1.70753896	0.206892525	8.253265589	1.54E-16	2.88E-15
78293	151.4316798	-2.691265492	0.326444499	-8.244174742	1.66E-16	3.10E-15
145356	857.8184664	1.865145127	0.228362751	8.167466552	3.15E-16	5.87E-15
31317	1309.104268	2.090693734	0.256982102	8.135561652	4.10E-16	7.63E-15
132688	170.0770399	1.737456855	0.214318528	8.106890574	5.19E-16	9.64E-15
154815	253.4007072	1.799175873	0.222963834	8.069361908	7.07E-16	1.31E-14
113801	41.38977175	-3.981057961	0.494224845	-8.055155472	7.94E-16	1.47E-14
157166	3048.221341	1.600495041	0.199385621	8.027133736	9.98E-16	1.84E-14
104593	410.8834228	3.26532075	0.408209807	7.999123711	1.25E-15	2.31E-14
148011	1457.511114	1.769150562	0.221589623	7.983905279	1.42E-15	2.61E-14
80205	54.88138801	-3.055954469	0.384739478	-7.942918894	1.97E-15	3.63E-14
91563	122.1291715	2.680839285	0.342186274	7.834444238	4.71E-15	8.65E-14
155262	1911.157809	-2.041084046	0.26249618	-7.775671426	7.50E-15	1.38E-13
183033	2045.850915	-1.4200594	0.183043445	-7.758045653	8.62E-15	1.58E-13
140498	312.1639325	1.45281173	0.188747464	7.697119193	1.39E-14	2.54E-13
112074	87.97694329	-3.492305275	0.455206346	-7.671916939	1.69E-14	3.09E-13
114381	56.01292442	-3.396895013	0.442906161	-7.669559187	1.73E-14	3.14E-13
108490	243.2039875	2.097468061	0.275920489	7.601711899	2.92E-14	5.32E-13
84835	72.13748771	-3.333174847	0.438743162	-7.597098116	3.03E-14	5.50E-13
159839	35627.64414	-2.700941672	0.356270094	-7.581163053	3.42E-14	6.21E-13
104248	34.53751087	-3.96872873	0.523567187	-7.580170856	3.45E-14	6.25E-13
156465	1424.912882	1.984884567	0.262595348	7.55871945	4.07E-14	7.36E-13
115549	269.0004208	-1.708128185	0.227229412	-7.517196694	5.60E-14	1.01E-12
105267	401.5017999	-1.791326774	0.238405728	-7.513774061	5.74E-14	1.04E-12
157316	671.6592337	1.763913785	0.235992521	7.474447832	7.75E-14	1.40E-12
163245	66.11788646	-3.229318135	0.438193702	-7.369613305	1.71E-13	3.07E-12
112842	28.97555	-4.029578135	0.548955888	-7.340440691	2.13E-13	3.82E-12
186024	1643.131919	1.438411439	0.196142488	7.333502566	2.24E-13	4.02E-12
116314	68.86252593	-2.58253265	0.35292514	-7.317508328	2.53E-13	4.52E-12
156125	2027.860567	2.10683537	0.289502504	7.277434009	3.40E-13	6.08E-12
85042	177.3537385	-2.468447875	0.339288044	-7.275375366	3.45E-13	6.16E-12
189960	2765.792415	1.29190469	0.177586364	7.274796688	3.47E-13	6.18E-12
106013	163.7160526	-2.033008853	0.279848294	-7.26468195	3.74E-13	6.65E-12
136148	743.3800235	1.530762758	0.210819641	7.261006369	3.84E-13	6.82E-12
182749	1463.54946	-1.998209474	0.276365775	-7.230307281	4.82E-13	8.54E-12
178540	692.8394181	1.835684281	0.253956597	7.228338626	4.89E-13	8.65E-12
157567	2250.794024	-1.791746762	0.248803953	-7.201440078	5.96E-13	1.05E-11
154858	2374.950049	2.021874438	0.281026185	7.194612267	6.26E-13	1.10E-11
113848	2960.364521	-2.829868292	0.393398336	-7.193391608	6.32E-13	1.11E-11
149394	3567.412205	1.581588284	0.220424484	7.17519331	7.22E-13	1.27E-11
78987	361.9144236	1.210894843	0.169177922	7.157522848	8.21E-13	1.44E-11
157066	1393.727264	2.04681267	0.286552404	7.142891277	9.14E-13	1.60E-11
107859	140.638217	-1.811601886	0.256123317	-7.073162684	1.51E-12	2.65E-11
156794	1957.427238	1.361323143	0.194134427	7.012270644	2.34E-12	4.10E-11
153534	1078.867001	1.836369798	0.262059387	7.007456655	2.43E-12	4.24E-11
111488	173.5862603	-3.058611049	0.436660368	-7.004553826	2.48E-12	4.32E-11
86437	27.73434546	-3.160578565	0.45203117	-6.991948294	2.71E-12	4.72E-11
168039	90.77564048	-2.373606852	0.339996416	-6.981270208	2.93E-12	5.08E-11
165482	74.12330783	-3.886406481	0.560600091	-6.932582679	4.13E-12	7.17E-11
71875	136.2633951	-2.020613336	0.291617056	-6.928995729	4.24E-12	7.34E-11
118420	723.5668504	-2.229577498	0.324009729	-6.88120541	5.93E-12	1.03E-10
140453	1296.861859	1.450006889	0.210841867	6.877224656	6.10E-12	1.05E-10
156498	599.4697735	1.066750528	0.155365682	6.8660628	6.60E-12	1.14E-10
77497	434.5710294	1.32029069	0.192558149	6.856581751	7.05E-12	1.21E-10
154895	235.5456823	1.621321437	0.236911898	6.843562752	7.72E-12	1.33E-10
106728	29.31633232	-3.339187188	0.488303004	-6.838350694	8.01E-12	1.38E-10
143448	1022.663834	-1.2584267	0.18417891	-6.832631941	8.34E-12	1.43E-10
188160	671.5917011	1.580904049	0.231641146	6.824798097	8.80E-12	1.51E-10
83191	157.9304605	2.246229729	0.330321587	6.800129981	1.05E-11	1.79E-10
107714	47.65541929	-2.929406436	0.431256781	-6.792719715	1.10E-11	1.88E-10
110016	2239.820835	2.196321626	0.323884797	6.78118161	1.19E-11	2.03E-10
110009	570.4500129	-1.139556533	0.168224192	-6.774034806	1.25E-11	2.13E-10
110985	25.768826	-3.302541295	0.490857731	-6.728102838	1.72E-11	2.92E-10
155023	205.8856339	2.046659347	0.3044214	6.723112583	1.78E-11	3.02E-10
113169	120.1376975	-1.526622476	0.227253237	-6.717714983	1.85E-11	3.13E-10
104887	8026.596688	1.303192539	0.194052749	6.71566131	1.87E-11	3.17E-10
115484	300.8744735	1.561906626	0.23328867	6.695167079	2.15E-11	3.64E-10
156766	9719.515786	1.31317731	0.196586723	6.679888076	2.39E-11	4.03E-10
138189	115.2380331	-2.182652485	0.32707612	-6.673224837	2.50E-11	4.22E-10
113990	647.7123016	-1.395872025	0.209282465	-6.66979922	2.56E-11	4.31E-10
108274	9058.937511	-2.591238294	0.389323256	-6.655750081	2.82E-11	4.73E-10
180692	840.3857225	2.006287122	0.303939649	6.600939123	4.09E-11	6.85E-10
159099	3011.355987	1.311720589	0.1991977	6.585018744	4.55E-11	7.62E-10
105472	515.9896325	1.827131581	0.277544391	6.583204855	4.60E-11	7.70E-10
29874	161.5102608	2.614103061	0.397410504	6.577840881	4.77E-11	7.97E-10
154749	262.2993918	2.013228779	0.306101835	6.576990241	4.80E-11	8.01E-10
165154	144.8310764	-3.014297097	0.461459784	-6.532090562	6.49E-11	1.08E-09
183446	221.9412686	-1.592542948	0.243943745	-6.528320491	6.65E-11	1.11E-09
126658	2079.455513	-1.121648291	0.17235981	-6.507597612	7.64E-11	1.27E-09
155962	1329.915519	1.327048263	0.204129767	6.501003189	7.98E-11	1.32E-09
77196	971.6240011	1.728652367	0.2659935	6.498851922	8.09E-11	1.34E-09
152792	555.0688785	1.502907526	0.231685924	6.486831398	8.77E-11	1.45E-09
110939	1141.556376	1.646458863	0.255570752	6.442282019	1.18E-10	1.94E-09
17593	87.08451872	1.823200487	0.283143879	6.439130859	1.20E-10	1.98E-09
185348	201.6329616	-1.73070023	0.269383346	-6.424674185	1.32E-10	2.18E-09
115852	33.78432155	-2.771401654	0.432083301	-6.414044804	1.42E-10	2.33E-09
124855	177.2884729	1.823496062	0.284760005	6.403624213	1.52E-10	2.49E-09
171785	125.5724852	1.895376691	0.29782991	6.363956828	1.97E-10	3.22E-09
115763	7342.308708	-2.489509597	0.391418369	-6.36022679	2.01E-10	3.30E-09
122685	246.2390383	-1.089920622	0.171384906	-6.359490136	2.02E-10	3.31E-09
157371	542.7154108	-1.213433048	0.190955565	-6.35453096	2.09E-10	3.41E-09
19483	24.3913013	-4.273019665	0.673014068	-6.349079267	2.17E-10	3.53E-09
161881	198.6780078	1.385601176	0.218664171	6.336663058	2.35E-10	3.82E-09
80664	186.3078669	-1.993024484	0.315337988	-6.320280325	2.61E-10	4.24E-09
167295	48.49738503	-2.389954923	0.37845688	-6.314999281	2.70E-10	4.39E-09
108667	67.06413817	-1.886686308	0.300145757	-6.285900305	3.26E-10	5.28E-09
79271	76.60713575	-2.566965814	0.408536843	-6.283315339	3.31E-10	5.37E-09
106942	72.39535696	-2.583611261	0.41364272	-6.245997183	4.21E-10	6.81E-09
184814	2075.183665	1.179794425	0.188962617	6.243533472	4.28E-10	6.91E-09
184750	225.6180544	-1.573659209	0.252355767	-6.235875753	4.49E-10	7.24E-09
115620	52.98805302	-2.51335845	0.403475411	-6.229272913	4.69E-10	7.54E-09
116409	762.1778477	-1.284395654	0.207040764	-6.20358828	5.52E-10	8.87E-09
82544	124.8734509	-1.977728038	0.31910523	-6.197729948	5.73E-10	9.20E-09
189175	977.9494773	2.107203571	0.340249601	6.193111074	5.90E-10	9.46E-09
77781	353.3588611	-1.392986136	0.225002602	-6.190977889	5.98E-10	9.57E-09
154936	3722.407022	-3.279554183	0.530528588	-6.181672881	6.34E-10	1.01E-08
157486	870.8891816	2.448643104	0.397262066	6.163797936	7.10E-10	1.13E-08
106110	132.5254777	-1.470611027	0.238601585	-6.163458762	7.12E-10	1.13E-08
139791	595.5131016	1.262512604	0.205329541	6.148713904	7.81E-10	1.24E-08
44932	300.1276565	1.115453748	0.181747584	6.137378699	8.39E-10	1.33E-08
159414	267.8022081	1.626294892	0.265520981	6.124920478	9.07E-10	1.44E-08
32382	296.6287686	1.595122854	0.260908728	6.113719794	9.73E-10	1.54E-08
163411	61.91321229	-1.970200098	0.322484224	-6.109446457	1.00E-09	1.58E-08
106237	18354.08851	-2.02405189	0.331440914	-6.106825704	1.02E-09	1.61E-08
155711	272.4366647	1.987070522	0.325577999	6.103208842	1.04E-09	1.64E-08
115100	66.65485166	-2.338366269	0.384014596	-6.089264029	1.13E-09	1.79E-08
111806	104.6044423	-2.955446461	0.485900478	-6.082411101	1.18E-09	1.86E-08
156869	1011.286048	-1.337259451	0.220068004	-6.07657374	1.23E-09	1.93E-08
129613	584.093177	1.057688881	0.174341796	6.066754522	1.31E-09	2.05E-08
156065	98.72568795	1.940560335	0.320138648	6.061624703	1.35E-09	2.11E-08
152780	1042.109885	-1.149190553	0.190020712	-6.047712057	1.47E-09	2.30E-08
111467	35.3010234	-2.736232117	0.452719949	-6.043983972	1.50E-09	2.35E-08
106355	555.2324815	1.734579378	0.287131017	6.041072811	1.53E-09	2.39E-08
109356	182.2956341	1.281759087	0.213100072	6.014822409	1.80E-09	2.81E-08
78931	539.0066398	1.284932538	0.214156681	5.99996477	1.97E-09	3.08E-08
157548	203.5785825	1.194290993	0.199244049	5.994111243	2.05E-09	3.18E-08
156250	2411.59487	1.302084363	0.217922574	5.97498617	2.30E-09	3.58E-08
156254	726.9514619	2.001208723	0.336437691	5.948229872	2.71E-09	4.20E-08
155573	49.27727553	2.552682187	0.429416699	5.944534049	2.77E-09	4.29E-08
141131	1245.977517	1.163516062	0.1960209	5.935673501	2.93E-09	4.52E-08
154902	2323.106189	-1.013138942	0.170716792	-5.934617967	2.95E-09	4.55E-08
111943	214.1171116	-1.961592625	0.331849666	-5.911088135	3.40E-09	5.24E-08
84372	56.06927743	-2.311462194	0.391545123	-5.903437574	3.56E-09	5.48E-08
147955	307.5981475	-1.547097954	0.2622498	-5.899329398	3.65E-09	5.61E-08
106240	1888.182644	1.651764558	0.280024601	5.898640884	3.67E-09	5.63E-08
174448	1048.012369	-2.073950066	0.352908054	-5.876743362	4.18E-09	6.42E-08
141273	176.059301	1.685217186	0.287115893	5.869466737	4.37E-09	6.70E-08
155651	120.8249659	-1.348474847	0.229973263	-5.863615762	4.53E-09	6.93E-08
51186	4388.487553	1.405082611	0.239736501	5.860945687	4.60E-09	7.03E-08
109353	277.224044	-1.380905294	0.235777838	-5.856807008	4.72E-09	7.20E-08
154019	4270.180075	1.053721602	0.179953207	5.855531109	4.75E-09	7.24E-08
152522	97.59846669	-1.826715694	0.312565217	-5.844270553	5.09E-09	7.74E-08
157324	2611.299114	-1.109255805	0.19015668	-5.833378074	5.43E-09	8.25E-08
86692	541.02306	-1.008589921	0.17293199	-5.832292327	5.47E-09	8.30E-08
156013	433.4774888	1.122667411	0.192664466	5.827060039	5.64E-09	8.55E-08
151062	1579.024599	1.050053554	0.18088822	5.80498582	6.44E-09	9.74E-08
155263	442.4923418	1.359930247	0.234767046	5.792679469	6.93E-09	1.05E-07
139614	793.7687809	-1.023137485	0.1766328	-5.792454662	6.94E-09	1.05E-07
107290	877.3862149	2.147320017	0.371141116	5.785723878	7.22E-09	1.09E-07
40786	368.9583214	-1.198703133	0.207313702	-5.782073833	7.38E-09	1.11E-07
112430	952.5790077	1.114444025	0.192781333	5.780871038	7.43E-09	1.12E-07
142931	1153.991476	1.065789628	0.185100555	5.757895359	8.52E-09	1.28E-07
105139	167.6842543	-1.384516947	0.241704864	-5.728130253	1.02E-08	1.52E-07
79339	815.6689037	-1.576439762	0.275246861	-5.727366897	1.02E-08	1.53E-07
104629	488.0897104	1.166548111	0.204364275	5.70818021	1.14E-08	1.71E-07
156978	219.6254232	1.03224924	0.181126581	5.69904888	1.20E-08	1.80E-07
157132	366.4988253	1.726064603	0.30293238	5.697854418	1.21E-08	1.81E-07
105280	2792.492384	-2.203771749	0.386875733	-5.696329758	1.22E-08	1.82E-07
187130	148.6793346	-1.786274226	0.314217267	-5.684837892	1.31E-08	1.95E-07
157072	50.0168048	-1.902023497	0.336199197	-5.657430216	1.54E-08	2.28E-07
162849	204.5491847	1.381325902	0.244316183	5.653845294	1.57E-08	2.33E-07
171024	1699.420834	1.438669989	0.254797025	5.646337465	1.64E-08	2.43E-07
156248	972.5351476	1.791222595	0.317360529	5.644125306	1.66E-08	2.46E-07
107299	85.96956001	-6.533947369	1.158178758	-5.641570719	1.69E-08	2.49E-07
45643	2974.981827	1.42790546	0.253905887	5.623758783	1.87E-08	2.76E-07
151819	805.8895484	-1.09161849	0.194120749	-5.623399346	1.87E-08	2.76E-07
110207	468.2503173	1.204065384	0.21412395	5.623216756	1.87E-08	2.76E-07
145020	384.7644887	1.150564577	0.204877343	5.615870253	1.96E-08	2.87E-07
83031	36.62381681	-2.897802811	0.516090214	-5.614915248	1.97E-08	2.89E-07
117981	166.9493943	-1.602806548	0.285706717	-5.609971532	2.02E-08	2.96E-07
78611	264.4459819	1.322088046	0.235670048	5.609911212	2.02E-08	2.96E-07
144790	4518.523365	-1.811286416	0.323020492	-5.607342136	2.05E-08	3.00E-07
153506	1189.752809	1.393705683	0.248609362	5.606006432	2.07E-08	3.02E-07
84255	35.38088396	-2.013680311	0.359399172	-5.602907484	2.11E-08	3.07E-07
115925	397.8423625	2.229469615	0.397926491	5.602717244	2.11E-08	3.07E-07
173295	3228.906193	-2.171279373	0.387562376	-5.602399792	2.11E-08	3.08E-07
121218	78.05294927	1.749242737	0.313580701	5.57828569	2.43E-08	3.53E-07
108308	462.2690066	1.217440695	0.218803736	5.564076365	2.64E-08	3.82E-07
183529	24228.03725	1.172398006	0.210783435	5.562097446	2.67E-08	3.86E-07
122731	174.368926	1.224883816	0.220640709	5.551486033	2.83E-08	4.10E-07
167165	607.5903891	1.554753349	0.28062081	5.54040646	3.02E-08	4.36E-07
116274	7216.269782	-4.48795766	0.810683124	-5.536019593	3.09E-08	4.46E-07
137463	5493.15179	-1.39696632	0.252483645	-5.532898261	3.15E-08	4.54E-07
158611	1721.022073	1.385448587	0.251109967	5.517298262	3.44E-08	4.95E-07
105625	86.86404731	-2.274083765	0.412280195	-5.515869527	3.47E-08	4.99E-07
152044	73.66119324	-1.944335307	0.353052765	-5.50720884	3.65E-08	5.23E-07
150480	1608.359147	-1.132559908	0.205986707	-5.498218436	3.84E-08	5.49E-07
41661	817.8001503	-1.101800314	0.200622428	-5.491909981	3.98E-08	5.68E-07
147160	68370.6661	-1.872773631	0.341144576	-5.489677283	4.03E-08	5.75E-07
155276	644.1917324	1.196641598	0.21799349	5.489345568	4.03E-08	5.75E-07
115710	25.3178793	-2.489865819	0.453986656	-5.484447144	4.15E-08	5.91E-07
71272	424.0854765	1.402308816	0.255928049	5.479308815	4.27E-08	6.08E-07
12667	157.6929208	-1.287704752	0.23512824	-5.476606084	4.34E-08	6.16E-07
153280	103.8908024	1.610908695	0.294316702	5.473385255	4.42E-08	6.27E-07
114672	719.432372	1.314135823	0.240113634	5.472974602	4.43E-08	6.27E-07
115137	492.5096958	1.585531015	0.289749036	5.472083828	4.45E-08	6.30E-07
136487	129.366726	1.897070024	0.347123688	5.465112549	4.63E-08	6.54E-07
185065	98.68909063	-1.402657089	0.25674548	-5.463220177	4.68E-08	6.60E-07
81857	604.5188701	1.050691371	0.192374686	5.461692463	4.72E-08	6.65E-07
156936	149.5256417	1.3849427	0.253902561	5.454622802	4.91E-08	6.91E-07
82305	54.37949165	-2.426140528	0.445429551	-5.446743542	5.13E-08	7.22E-07
115376	109.3393263	-2.313787885	0.424813803	-5.446593	5.13E-08	7.22E-07
142083	168.7310547	2.185647882	0.401569992	5.442756987	5.25E-08	7.36E-07
147806	718.6129062	1.203081213	0.221256976	5.437483752	5.40E-08	7.57E-07
157070	8021.470384	-1.668102033	0.309089993	-5.396816688	6.78E-08	9.48E-07
74396	1103.777343	1.119895812	0.207873038	5.387402921	7.15E-08	9.98E-07
184669	366.0065126	1.338371638	0.248775315	5.37984099	7.46E-08	1.04E-06
190709	1323.962574	1.348237617	0.250944521	5.372652147	7.76E-08	1.08E-06
139679	803.6945044	-1.254881531	0.233631599	-5.371197793	7.82E-08	1.09E-06
156993	3093.278054	1.094218069	0.203749804	5.370400611	7.86E-08	1.09E-06
161121	226.4843284	1.928934014	0.35953637	5.365059483	8.09E-08	1.12E-06
165975	212.4272686	1.537833957	0.286664617	5.364575416	8.11E-08	1.12E-06
159340	127.9698134	1.504412633	0.280514494	5.363047778	8.18E-08	1.13E-06
146433	5961.978588	1.644215864	0.307352144	5.349615725	8.81E-08	1.22E-06
138847	224.7460664	1.34199539	0.25111817	5.344079201	9.09E-08	1.25E-06
82429	63.86073153	-2.407013592	0.450437206	-5.343727292	9.11E-08	1.26E-06
155794	209.3527582	1.990315783	0.372669616	5.340697764	9.26E-08	1.27E-06
83143	69.75743618	-1.964459166	0.368641745	-5.328911311	9.88E-08	1.35E-06
185910	222.4295055	-1.120405988	0.210261699	-5.328626159	9.90E-08	1.35E-06
90838	553.0251689	1.531414588	0.287724518	5.322502918	1.02E-07	1.40E-06
90308	2470.526677	1.061703852	0.199521811	5.321242053	1.03E-07	1.41E-06
191214	1883.789329	1.069330291	0.200979581	5.320591706	1.03E-07	1.41E-06
156301	2247.388439	1.184081268	0.222646465	5.318212756	1.05E-07	1.43E-06
106481	910.2118469	-1.369196388	0.257550654	-5.316221742	1.06E-07	1.44E-06
155287	542.1857626	1.567815615	0.295092766	5.312958479	1.08E-07	1.46E-06
112419	442.0022518	-1.20997408	0.2277511	-5.312703554	1.08E-07	1.47E-06
122340	437.8369733	1.177569812	0.221850929	5.307932754	1.11E-07	1.50E-06
183101	2326.107647	1.043736841	0.197198839	5.292814343	1.20E-07	1.63E-06
105410	141.3632573	1.132420975	0.214301447	5.284243237	1.26E-07	1.70E-06
115916	101.4904621	-1.561305184	0.295531513	-5.28304129	1.27E-07	1.71E-06
24330	173.112119	-1.610650562	0.304985436	-5.281073689	1.28E-07	1.73E-06
152360	359.5170052	-1.265447542	0.240421548	-5.263453093	1.41E-07	1.90E-06
106649	1446.393631	-2.097611194	0.399852916	-5.245956969	1.55E-07	2.08E-06
110430	654.4930796	-1.78299743	0.340041387	-5.243471816	1.58E-07	2.11E-06
80799	132.4691398	-1.556315144	0.297285618	-5.235083868	1.65E-07	2.21E-06
112154	290.8557765	-1.639507311	0.313779812	-5.225024842	1.74E-07	2.32E-06
160585	125.0853655	1.223487588	0.235062132	5.204954011	1.94E-07	2.59E-06
156750	694.8545173	1.791740001	0.344389386	5.202657442	1.96E-07	2.62E-06
82878	208.9592991	-1.164100607	0.223816671	-5.201134492	1.98E-07	2.63E-06
140340	6229.726441	1.215171336	0.23375244	5.198539692	2.01E-07	2.67E-06
77708	86.39790504	-2.050607845	0.394827163	-5.193684829	2.06E-07	2.74E-06
155048	8470.79827	-1.1869392	0.229205002	-5.178504789	2.24E-07	2.96E-06
77569	576.3415753	1.735873312	0.335979319	5.166607634	2.38E-07	3.16E-06
138330	265.7499292	1.156420945	0.22414827	5.159178538	2.48E-07	3.28E-06
73332	293.9341249	-1.619837363	0.314161791	-5.156061021	2.52E-07	3.33E-06
155110	613.0419298	1.364423435	0.265048964	5.147816524	2.64E-07	3.48E-06
77261	349.5914729	-2.31714694	0.45133158	-5.134023503	2.84E-07	3.74E-06
156289	75.92223167	-1.976120576	0.38593511	-5.120344133	3.05E-07	4.01E-06
105951	965.8514993	1.421990819	0.277997533	5.115120278	3.14E-07	4.12E-06
81188	51.27582856	-2.037359306	0.399003505	-5.106118815	3.29E-07	4.31E-06
142350	15210.57968	1.204291432	0.235964987	5.103686983	3.33E-07	4.36E-06
141809	182.798893	-1.776624581	0.348296171	-5.100901838	3.38E-07	4.42E-06
124098	656.0727737	-2.191213684	0.429811267	-5.098083394	3.43E-07	4.48E-06
162091	62.21930341	1.704333173	0.334366837	5.097195612	3.45E-07	4.49E-06
105619	130.8600245	1.392172642	0.273243881	5.094981948	3.49E-07	4.53E-06
45435	485.6351741	1.378977858	0.271386049	5.08124077	3.75E-07	4.86E-06
125653	157.0812765	-1.282992169	0.253030269	-5.070508647	3.97E-07	5.14E-06
161614	493.822123	-1.309009863	0.258714304	-5.059673334	4.20E-07	5.43E-06
115038	112.701061	-1.779248479	0.351752976	-5.058232914	4.23E-07	5.47E-06
107269	1121.565973	1.048891126	0.20754334	5.053841415	4.33E-07	5.59E-06
112467	198.5549244	-1.956870228	0.387752085	-5.046704598	4.49E-07	5.79E-06
189295	14635.19513	1.107483403	0.21967573	5.041446333	4.62E-07	5.95E-06
108335	184.7313256	-1.261757697	0.250663081	-5.033679835	4.81E-07	6.19E-06
73240	1680.103636	1.235020465	0.245363897	5.033423753	4.82E-07	6.19E-06
186366	486.3370967	1.647218481	0.328654445	5.012007313	5.39E-07	6.90E-06
155383	1401.038823	-1.103985209	0.22056706	-5.005213419	5.58E-07	7.14E-06
157584	1473.653924	1.210985024	0.242128371	5.001417297	5.69E-07	7.28E-06
139955	558.3388286	1.943986832	0.38879911	4.999977582	5.73E-07	7.32E-06
157426	726.4293945	1.080224045	0.216684425	4.985240836	6.19E-07	7.90E-06
107229	334.9620452	1.034597167	0.208533551	4.961298379	7.00E-07	8.90E-06
135181	340.7183159	1.413504172	0.285403444	4.95265282	7.32E-07	9.28E-06
106371	42.23384587	-1.952265855	0.394551866	-4.94805885	7.50E-07	9.49E-06
107961	76.10745088	1.926833067	0.389976207	4.940899045	7.78E-07	9.84E-06
109077	90.6013831	-1.530396256	0.309806505	-4.939845459	7.82E-07	9.88E-06
108030	465.8221152	-1.005772206	0.203919862	-4.932193441	8.13E-07	1.03E-05
32392	195.5968267	1.168888044	0.237201176	4.927834111	8.31E-07	1.05E-05
165612	674.9019869	1.807601877	0.367155914	4.923254143	8.51E-07	1.07E-05
140713	366.1648328	1.303295111	0.264851641	4.920849682	8.62E-07	1.08E-05
158914	610.9073772	-1.445901016	0.294173607	-4.915128285	8.87E-07	1.11E-05
166257	236.3155852	1.262379171	0.256969533	4.912563587	8.99E-07	1.13E-05
83367	95.99652329	1.329370464	0.271248854	4.900925643	9.54E-07	1.19E-05
110388	408.6637578	1.217134091	0.248493908	4.898043986	9.68E-07	1.21E-05
17074	151.0526593	-1.268395149	0.259002143	-4.897238055	9.72E-07	1.21E-05
117664	715.9637344	1.246268877	0.254513899	4.896663327	9.75E-07	1.22E-05
182647	279.7294339	1.407858081	0.287859173	4.890787619	1.00E-06	1.25E-05
184870	46.35421089	-2.743155677	0.560904777	-4.890590687	1.01E-06	1.25E-05
151898	48.92243063	1.556426736	0.319931561	4.864874014	1.15E-06	1.42E-05
46339	156.3510524	-1.852854002	0.380963034	-4.863605754	1.15E-06	1.43E-05
154750	238.0133553	-1.283756595	0.263997662	-4.862757432	1.16E-06	1.43E-05
157264	157.5223026	1.310596403	0.269748102	4.858593608	1.18E-06	1.46E-05
157498	777.0200601	1.213119888	0.250721278	4.838519881	1.31E-06	1.61E-05
159552	2371.407913	1.172044428	0.242722161	4.828749143	1.37E-06	1.68E-05
178854	4631.210642	1.179872252	0.244704284	4.821624827	1.42E-06	1.74E-05
154772	597.7846235	-1.239140151	0.257018071	-4.821217996	1.43E-06	1.75E-05
152236	2063.593949	-1.532424047	0.317881462	-4.820740526	1.43E-06	1.75E-05
36529	57.06652341	1.395029629	0.289449317	4.819598973	1.44E-06	1.76E-05
113167	647.6524853	1.057298063	0.219392813	4.819200988	1.44E-06	1.76E-05
155531	228.9230745	1.954700943	0.405885776	4.815889243	1.47E-06	1.78E-05
116040	163.9610576	-1.270320804	0.264468254	-4.803301663	1.56E-06	1.90E-05
146996	784.4998673	-1.181032549	0.246190395	-4.79723244	1.61E-06	1.95E-05
162699	338.8268216	1.831618817	0.381935497	4.795623426	1.62E-06	1.97E-05
104484	172.841899	1.07897821	0.225772251	4.779055899	1.76E-06	2.13E-05
159765	37.61854503	-2.292291839	0.479633309	-4.779259067	1.76E-06	2.13E-05
78068	169.5042319	-1.448443377	0.303242668	-4.776515735	1.78E-06	2.15E-05
115857	23.01346275	-2.261872799	0.474264609	-4.769221136	1.85E-06	2.23E-05
153053	39.84730885	-1.701861986	0.356894251	-4.768532923	1.86E-06	2.24E-05
39091	97.86341238	-1.222845365	0.256558656	-4.766338375	1.88E-06	2.26E-05
106932	398.6396842	1.720642768	0.361304229	4.762310072	1.91E-06	2.30E-05
116279	165.0431542	1.179444233	0.248519597	4.745880198	2.08E-06	2.49E-05
184270	19.70557736	-2.531651514	0.533788859	-4.742795713	2.11E-06	2.53E-05
109263	2134.301551	-1.580715015	0.333374473	-4.741559848	2.12E-06	2.54E-05
104507	52.6126862	-2.049615581	0.432768553	-4.7360548	2.18E-06	2.61E-05
110868	142.5865052	-1.245706943	0.263231904	-4.732355485	2.22E-06	2.65E-05
184304	803.2552639	1.034714592	0.218707017	4.731053464	2.23E-06	2.66E-05
176428	677.7844396	-1.049439528	0.221989727	-4.727423845	2.27E-06	2.71E-05
182769	6876.180134	-1.132844943	0.239842122	-4.723294358	2.32E-06	2.76E-05
148055	46.12274103	-1.522450329	0.322577378	-4.719643825	2.36E-06	2.81E-05
41668	247.8544926	-1.449354738	0.307447092	-4.714159852	2.43E-06	2.88E-05
154961	209.9808027	-1.191663381	0.252840945	-4.713094955	2.44E-06	2.89E-05
108238	97.50057614	-1.326426694	0.282012404	-4.703433879	2.56E-06	3.02E-05
110924	12.8949596	-2.758162617	0.586624308	-4.701753026	2.58E-06	3.04E-05
82360	55.44565272	-1.930314995	0.410545267	-4.701832292	2.58E-06	3.04E-05
157064	2264.471813	1.485792873	0.316380541	4.696220793	2.65E-06	3.12E-05
84769	1215.657589	-1.127461902	0.240112602	-4.695554888	2.66E-06	3.13E-05
156167	55860.89466	-1.186001924	0.25293913	-4.688882752	2.75E-06	3.22E-05
154814	1339.093729	1.079850943	0.230610071	4.68258363	2.83E-06	3.32E-05
165806	284.065749	1.985036693	0.423950423	4.682237797	2.84E-06	3.32E-05
107141	248.6927779	1.113214028	0.237767452	4.681944562	2.84E-06	3.32E-05
174921	781.2512512	1.27829163	0.273300652	4.677235926	2.91E-06	3.40E-05
90329	68.4881748	-1.450890381	0.310423914	-4.673900155	2.96E-06	3.45E-05
109599	1484.80876	2.281904438	0.488723127	4.669114906	3.03E-06	3.53E-05
153275	140.4396093	-1.17638234	0.252162976	-4.665166787	3.08E-06	3.59E-05
157278	6175.746261	1.354291366	0.290312609	4.664941593	3.09E-06	3.59E-05
104504	151.4980195	1.161758389	0.249118392	4.663479007	3.11E-06	3.61E-05
104405	1140.412662	1.521798912	0.326577195	4.659844403	3.16E-06	3.67E-05
154133	366.7919775	1.383593713	0.296924752	4.659745283	3.17E-06	3.67E-05
160543	68.2487708	1.356682956	0.291333735	4.65680007	3.21E-06	3.71E-05
115756	215.2586428	1.229197138	0.264523835	4.646829413	3.37E-06	3.89E-05
157992	10.6921329	-3.346506104	0.72023259	-4.646424159	3.38E-06	3.89E-05
112244	14.46172975	-2.92925201	0.630902913	-4.642952106	3.43E-06	3.95E-05
108619	342.3938391	1.190436373	0.257043071	4.63127199	3.63E-06	4.18E-05
184709	721.7564574	1.321706494	0.285572489	4.628269688	3.69E-06	4.24E-05
163718	79.44094307	1.205107617	0.260530216	4.625596352	3.74E-06	4.28E-05
106207	33.99841468	-1.760928693	0.380967646	-4.622252606	3.80E-06	4.35E-05
145853	31.07987548	-2.343356973	0.508375985	-4.609495812	4.04E-06	4.61E-05
157195	395.719389	-1.017303151	0.220767395	-4.60803169	4.06E-06	4.64E-05
189040	65.59885696	-1.492119287	0.324195249	-4.602532867	4.17E-06	4.76E-05
154992	338.1075222	1.59360185	0.346388389	4.600621438	4.21E-06	4.80E-05
157263	493.4318242	-1.476345194	0.320987348	-4.599387501	4.24E-06	4.82E-05
153282	133.7194109	1.202736083	0.26160957	4.597446803	4.28E-06	4.86E-05
165926	53.94810236	-1.339056533	0.292229759	-4.582204551	4.60E-06	5.22E-05
106254	38.97812224	1.603158862	0.349994099	4.580531121	4.64E-06	5.26E-05
181188	450.3917186	1.255332102	0.274178039	4.578529002	4.68E-06	5.31E-05
104699	194.0565066	1.060063877	0.231641513	4.576312188	4.73E-06	5.36E-05
142505	594.3784418	1.356923626	0.296695338	4.573457868	4.80E-06	5.42E-05
145801	112.847351	-1.580069303	0.345530179	-4.572883645	4.81E-06	5.43E-05
113048	1672.064322	1.026977881	0.224648722	4.571483297	4.84E-06	5.47E-05
187391	56.22989497	-1.475853151	0.324003033	-4.555059682	5.24E-06	5.89E-05
108697	137.9281859	1.897491023	0.416631152	4.554366645	5.25E-06	5.91E-05
187167	438.7821063	1.287485098	0.282869633	4.551514011	5.33E-06	5.98E-05
155279	3835.825212	-1.038321809	0.228210581	-4.549840775	5.37E-06	6.02E-05
157356	1496.123438	1.371857027	0.301556916	4.549247444	5.38E-06	6.03E-05
157593	214.8444856	1.369283411	0.301040918	4.548495994	5.40E-06	6.05E-05
134965	446.9821751	1.11474124	0.245145951	4.547255354	5.44E-06	6.08E-05
43377	129.8855477	-2.050090916	0.451132984	-4.544316175	5.51E-06	6.15E-05
80006	87.54647931	-1.903796491	0.419599261	-4.537177897	5.70E-06	6.35E-05
136094	720.0500043	-1.344861458	0.296981534	-4.52843461	5.94E-06	6.62E-05
160248	40.28697481	-1.811521942	0.400415545	-4.524104937	6.07E-06	6.75E-05
48945	448.5690556	1.358380113	0.300685346	4.517613277	6.25E-06	6.95E-05
156297	3255.906288	-1.194229285	0.264444306	-4.515995462	6.30E-06	7.00E-05
13406	458.036908	1.093268392	0.24248177	4.508662211	6.52E-06	7.23E-05
188453	123.5052153	1.060184466	0.235504644	4.501756086	6.74E-06	7.46E-05
110703	315.7452285	-1.319862635	0.293215657	-4.501337503	6.75E-06	7.47E-05
190794	600.3270824	1.045494746	0.232896562	4.489094802	7.15E-06	7.90E-05
115952	170.1416913	-2.168318276	0.483565884	-4.484018309	7.33E-06	8.08E-05
139177	65.9561896	1.707912724	0.380938692	4.483432007	7.35E-06	8.09E-05
159532	402.7894529	1.117544579	0.249795962	4.473829639	7.68E-06	8.46E-05
184060	1684.193237	1.221947001	0.273144815	4.473623275	7.69E-06	8.46E-05
109302	110.9997429	-1.716733216	0.383889436	-4.471947013	7.75E-06	8.52E-05
153792	101.9034691	-1.332784296	0.29825226	-4.468647766	7.87E-06	8.63E-05
125591	17.07212907	-2.207966886	0.494585023	-4.464281738	8.03E-06	8.80E-05
162792	52580.31124	-1.395274565	0.312632703	-4.462983409	8.08E-06	8.85E-05
111555	13.27414656	-2.88066287	0.645949675	-4.459577859	8.21E-06	8.98E-05
154841	445.5066697	-1.426490336	0.320251538	-4.454280987	8.42E-06	9.18E-05
168275	19.30787796	-2.169877443	0.487126086	-4.454447224	8.41E-06	9.18E-05
116129	13157.7702	-1.733857447	0.391326562	-4.4307175	9.39E-06	0.000102126
163147	236.1732225	-1.499974875	0.338808517	-4.427205344	9.55E-06	0.000103705
114492	4948.297831	-1.725694685	0.3906103	-4.417944653	9.96E-06	0.000108047
109412	551.0694999	1.044459393	0.236445255	4.417341313	9.99E-06	0.000108248
115037	7682.651045	-1.141792891	0.258788154	-4.412075573	1.02E-05	0.000110708
157587	57.09988512	-1.473745626	0.336696508	-4.377074286	1.20E-05	0.00012958
85900	46.20524616	-1.591106567	0.363613478	-4.375818455	1.21E-05	0.000130208
108405	368.8549827	-1.329824792	0.304044129	-4.373788755	1.22E-05	0.000131182
138737	525.6596687	1.687614897	0.386443027	4.367047095	1.26E-05	0.000134797
148979	121.6550414	1.602089868	0.36757873	4.358494485	1.31E-05	0.000139916
143638	187.7797702	1.020709695	0.234224305	4.357829963	1.31E-05	0.000140212
104254	79.54781612	-1.18431406	0.272075407	-4.352889043	1.34E-05	0.000143017
184494	1464.892443	1.000291061	0.229877615	4.351407002	1.35E-05	0.000143855
84477	987.1298391	1.319668667	0.3040619	4.340131616	1.42E-05	0.000151162
104329	260.5853779	1.185707091	0.273221174	4.339733534	1.43E-05	0.000151298
165704	528.9913868	-1.019995926	0.235323661	-4.334438452	1.46E-05	0.000154704
160654	233.0975523	-1.228193346	0.283522948	-4.33190102	1.48E-05	0.000156355
105700	41.21554738	-1.682312324	0.389241147	-4.32203105	1.55E-05	0.000163221
22237	198.9684208	-1.110247569	0.25691513	-4.321456545	1.55E-05	0.000163498
186020	2074.461362	1.475918751	0.341688224	4.319489664	1.56E-05	0.000164813
84308	177.1429147	-2.15947791	0.501632293	-4.3049021	1.67E-05	0.00017542
146080	272.535283	1.470523655	0.342766507	4.290161446	1.79E-05	0.00018714
145299	4861.83155	-1.629155032	0.380443584	-4.282251302	1.85E-05	0.000193571
156579	169.090898	-1.877484134	0.438743683	-4.279227727	1.88E-05	0.000195867
153454	115.093132	1.292259609	0.302632521	4.270061935	1.95E-05	0.000203726
105048	121.0018396	-2.0878604	0.489356141	-4.266545826	1.99E-05	0.000206777
157469	106.6322415	1.177397662	0.27602361	4.265568669	1.99E-05	0.000207498
163076	98.30841299	1.356134026	0.317969862	4.264976614	2.00E-05	0.000207863
148013	389.4551413	1.16108567	0.272397476	4.262468532	2.02E-05	0.000210022
141268	2292.474063	-1.391863439	0.327624396	-4.248351034	2.15E-05	0.000222905
158770	389.6649031	1.878540299	0.442462727	4.245646437	2.18E-05	0.000225411
77706	21.29855782	-2.369249724	0.558073728	-4.245406309	2.18E-05	0.000225452
80964	113.5333268	-1.143683679	0.269501881	-4.243694602	2.20E-05	0.000226977
88295	170.5573718	1.641134562	0.38713858	4.239139797	2.24E-05	0.000231221
130612	257.4414778	-1.319510536	0.311657813	-4.23384392	2.30E-05	0.000236317
154273	148.3085829	-1.208315991	0.285764889	-4.228357077	2.35E-05	0.000241512
167240	319.8717721	1.086810518	0.257205515	4.225455728	2.38E-05	0.00024443
104985	12.8379473	-2.311992377	0.547380816	-4.223736581	2.40E-05	0.000245653
105587	52.60488392	-1.965190785	0.46526739	-4.223787926	2.40E-05	0.000245653
156431	101.1974412	-1.291216484	0.305761947	-4.222946965	2.41E-05	0.000246299
111049	42.62781923	-1.900880642	0.450283384	-4.221520729	2.43E-05	0.000247645
40808	103.7600439	-1.172724421	0.278270304	-4.214335501	2.51E-05	0.00025499
150563	54.66496238	1.281807745	0.304343595	4.211712576	2.53E-05	0.000257744
162730	146.4303625	1.067911125	0.254091208	4.202865317	2.64E-05	0.000267096
152456	1268.722892	1.284266849	0.306256308	4.193438027	2.75E-05	0.000277962
146440	15713.88514	1.093979701	0.26098802	4.191685505	2.77E-05	0.000279875
113688	216.4688034	-1.101277588	0.263309483	-4.182445601	2.88E-05	0.000290489
157419	167.5584894	1.139107157	0.272566756	4.179185957	2.93E-05	0.000294429
105710	129.5625408	-1.346070522	0.323568361	-4.160080786	3.18E-05	0.000317971
167652	479.1672841	1.024277873	0.246665566	4.152496388	3.29E-05	0.000327291
138837	1184.295657	1.677525008	0.405262262	4.139356576	3.48E-05	0.000346019
157402	199.6341376	2.074928287	0.501495892	4.137478135	3.51E-05	0.000348565
188136	99.56070579	-1.068748641	0.258950999	-4.12722347	3.67E-05	0.000363542
109343	162.0112576	-1.067689255	0.258708308	-4.127000258	3.68E-05	0.000363585
133927	30.26127892	2.281669738	0.553621812	4.12135087	3.77E-05	0.000371669
163077	103.5499494	1.546420571	0.375724948	4.11583149	3.86E-05	0.000380032
157444	490.2014561	1.388707715	0.338540775	4.102039742	4.10E-05	0.000402053
108298	51.94933563	-1.405158895	0.342841022	-4.09857282	4.16E-05	0.00040709
157212	4351.275798	-1.277859275	0.312480337	-4.089406999	4.32E-05	0.000422447
114551	856.2732036	-1.760245423	0.43085815	-4.085440702	4.40E-05	0.000429368
157063	300.5609206	-1.142990321	0.280164534	-4.079710959	4.51E-05	0.000438249
114756	47.87683944	1.291469654	0.317075952	4.073060869	4.64E-05	0.000449829
86006	99.34735706	2.031245579	0.498751206	4.072662994	4.65E-05	0.000450223
38698	82.81427657	-1.563609591	0.384266825	-4.069072553	4.72E-05	0.000456456
155255	382.8019628	1.081928065	0.265936928	4.068363396	4.73E-05	0.000457467
112950	11.86607959	-2.40290762	0.590998778	-4.065841944	4.79E-05	0.000462058
136724	60.99094909	1.327442741	0.327563463	4.05247499	5.07E-05	0.00048806
107026	771.0823412	1.857047573	0.458631386	4.049107043	5.14E-05	0.000494727
109821	22.79154503	-1.738894932	0.42967004	-4.047047195	5.19E-05	0.000498686
157058	312.1224996	1.281735309	0.316805216	4.045815043	5.21E-05	0.000500902
140055	64.56207521	-1.396033342	0.345121705	-4.045046497	5.23E-05	0.000501845
110684	113.8503265	1.079116512	0.268013821	4.026346515	5.67E-05	0.000540198
163240	208.1502455	1.207600347	0.299942684	4.026103686	5.67E-05	0.000540313
115373	98.24643377	-1.579449707	0.392388942	-4.025214627	5.69E-05	0.000541914
105060	83.40834419	-1.073046863	0.266740944	-4.022805229	5.75E-05	0.000546595
130592	444.1526174	-1.210312467	0.300858078	-4.022868433	5.75E-05	0.000546595
109528	19.56244322	-1.994856724	0.495941314	-4.022364472	5.76E-05	0.000546725
107658	72.02972805	1.609984729	0.400430353	4.020636092	5.80E-05	0.000549854
171369	174.6090447	-1.045723641	0.261420253	-4.000163062	6.33E-05	0.000597714
156407	65.658078	-1.043964832	0.26110685	-3.998228432	6.38E-05	0.00060213
142188	1022.434723	-1.017026542	0.254389407	-3.997912308	6.39E-05	0.000602446
186533	434.2622106	-1.271833427	0.318701019	-3.990678885	6.59E-05	0.000620114
163688	2322.103926	-1.381335215	0.346635826	-3.984975327	6.75E-05	0.000634172
159447	105.4947611	-2.120446913	0.532779968	-3.979967416	6.89E-05	0.000646729
73711	161.7621776	1.02296602	0.257030967	3.979932976	6.89E-05	0.000646729
154978	13298.96981	1.183603739	0.297464894	3.978969495	6.92E-05	0.000648831
110302	29.40563357	1.965100792	0.493997463	3.977957253	6.95E-05	0.000650846
178831	409.8797837	-1.040470691	0.261566167	-3.977848906	6.95E-05	0.000650846
153523	52.46449741	-1.415071442	0.355865512	-3.976421972	7.00E-05	0.000654235
114813	76.80571824	-1.203261267	0.302973915	-3.971501203	7.14E-05	0.000667363
157061	501.3425914	-1.053025017	0.265303529	-3.969133088	7.21E-05	0.000672947
148538	90.30191355	1.233431679	0.311015187	3.965824602	7.31E-05	0.000681258
72465	70.45368678	1.428879548	0.360696012	3.961450916	7.45E-05	0.000692197
146396	180.0710943	1.28521067	0.324726818	3.957821154	7.56E-05	0.000701116
159480	31.5522714	-2.224634381	0.562131375	-3.957499049	7.57E-05	0.000701502
114414	434.4329277	-1.107809901	0.280078908	-3.955349252	7.64E-05	0.000705592
104890	292.1469447	-1.603414108	0.405473866	-3.954420356	7.67E-05	0.000707215
124347	136.6127155	1.536424369	0.388876039	3.950936065	7.78E-05	0.000716456
111273	150.6366005	1.004257335	0.254352041	3.94829674	7.87E-05	0.000721542
114404	1879.569643	-1.02824893	0.260507662	-3.947096689	7.91E-05	0.000724596
107312	77.97642464	1.630206756	0.415008091	3.928132465	8.56E-05	0.000779865
112531	114.6860257	1.125348358	0.286581582	3.926799303	8.61E-05	0.000782971
191058	1263.312893	1.343051003	0.342105645	3.925837018	8.64E-05	0.000785494
142239	651.5687793	1.487813825	0.379991726	3.915384794	9.03E-05	0.000818396
123569	374.0148858	1.221645764	0.312272513	3.912114296	9.15E-05	0.000828915
86308	167.7247635	1.373899853	0.351419731	3.909569478	9.25E-05	0.000835092
108201	6485.117694	-1.368152577	0.350393874	-3.904613292	9.44E-05	0.000849751
118958	18.44372498	-1.676807484	0.429676142	-3.90249148	9.52E-05	0.000856574
115151	1181.027094	1.139305171	0.292071215	3.900778686	9.59E-05	0.00086199
155463	1168.22161	1.140989672	0.29318688	3.891680531	9.96E-05	0.000892898
128055	61.850134	-2.038841317	0.52517868	-3.882186	0.000103522	0.000924221
191104	318.397355	-1.713621282	0.441428546	-3.881990182	0.000103605	0.000924256
161968	29.77024427	-2.175432519	0.560988172	-3.877858087	0.00010538	0.000937932
106896	29.54105613	-1.497019398	0.386241421	-3.875864459	0.000106247	0.000944922
142804	115.6634785	-1.04883288	0.270743791	-3.873894497	0.00010711	0.000951869
140479	68.56243563	1.604293953	0.415346271	3.862545702	0.000112212	0.000991145
154866	193.294825	-1.084045	0.280849079	-3.859884478	0.000113441	0.001001241
76083	65.92101594	-1.255383839	0.325423264	-3.857695437	0.000114461	0.001008572
167795	144.7344723	-1.153086208	0.298917107	-3.857545055	0.000114532	0.001008572
147642	220.3309805	1.042360486	0.270595093	3.852104175	0.000117107	0.001029693
114575	343.6439231	2.131634975	0.553588522	3.850576542	0.00011784	0.001035354
150847	103.5134969	-1.098115475	0.285215024	-3.850131941	0.000118054	0.001036452
81459	443.0377922	1.130087183	0.293623762	3.848759291	0.000118718	0.001041489
89882	94.2628332	-1.443686326	0.376037258	-3.839210862	0.00012343	0.001079575
115848	223.8930602	1.021060655	0.266616139	3.829703109	0.000128298	0.001119144
109813	31.05571066	-2.238173858	0.585164458	-3.824862954	0.000130845	0.001137577
93498	73.50496276	1.297634134	0.339251448	3.824992178	0.000130776	0.001137577
165226	45.36508368	-1.698780857	0.444391889	-3.822708967	0.000131994	0.00114585
123815	44.76965596	-1.510326205	0.395526784	-3.81851815	0.000134256	0.00116375
118405	13.47733279	-2.420596031	0.634979883	-3.81208302	0.000137801	0.001193587
106562	1752.534403	-1.028210575	0.269797577	-3.811044503	0.000138381	0.00119594
77661	155.9721744	-1.204758798	0.316996405	-3.800544037	0.000144379	0.001243155
154075	531.5315439	-1.057975321	0.278495228	-3.798899284	0.00014534	0.001250506
112114	3566.917038	-1.372331643	0.361515856	-3.796048276	0.000147021	0.001261233
164765	268.2996848	1.347988394	0.355926569	3.78726544	0.000152314	0.001301908
190286	174.44311	1.053388604	0.278453038	3.783002735	0.000154948	0.001321432
107053	93.01420371	-1.161590399	0.307125806	-3.782132191	0.000155491	0.001325091
148433	50.8457101	-1.056870203	0.279954409	-3.775151124	0.000159911	0.001360763
185293	3489.889856	-1.093785427	0.289782135	-3.774509516	0.000160323	0.001363271
146914	86.97952918	1.414339782	0.37564822	3.765064511	0.000166506	0.00141069
153255	96.61417363	-1.581993459	0.420225247	-3.764632114	0.000166794	0.001412104
35560	96.00134598	1.022906698	0.271821654	3.763153823	0.000167784	0.001418415
168368	1747.829179	1.457857561	0.387641339	3.760841311	0.000169343	0.001430553
135692	22.01745859	-1.901912644	0.505983193	-3.758845489	0.000170699	0.001440068
113753	669.0793354	-1.452371796	0.386390404	-3.758819532	0.000170717	0.001440068
160895	143.0632478	1.157684854	0.308433086	3.753439261	0.000174425	0.001461798
174374	311.4434304	1.26061061	0.336114981	3.75053384	0.000176458	0.001476712
147227	97.85686693	1.10473669	0.294994793	3.744936232	0.00018044	0.001504613
154479	174.2715472	1.206430453	0.322574918	3.740000803	0.00018402	0.001533365
135169	22.24303107	-1.697339479	0.454027374	-3.738407802	0.000185189	0.001540903
184375	154.5631335	-1.034562595	0.276820262	-3.737308054	0.000186001	0.001546549
155983	936.8801501	-1.122988884	0.300748989	-3.733973931	0.000188482	0.00155937
154828	70.69023618	1.022655707	0.274005175	3.732249614	0.000189777	0.00156897
109398	5941.759628	-1.305369453	0.350516222	-3.724134204	0.000195987	0.001618003
114039	13.78767559	-1.941467065	0.522134694	-3.718326108	0.000200547	0.001649747
73433	42.04878095	-1.874995934	0.504330884	-3.717789242	0.000200974	0.001650968
134139	468.3703847	-1.716427332	0.462771414	-3.709017628	0.000208065	0.001703202
119638	44.22765651	-1.237135326	0.333968496	-3.704347389	0.000211936	0.001730014
126026	203.3122909	1.392813885	0.376146795	3.702846611	0.000213194	0.001737054
107642	60.37989834	-1.34271754	0.362741964	-3.701577635	0.000214263	0.001742893
147336	22.81105799	-1.489068465	0.402731402	-3.697423291	0.000217799	0.00176671
165036	56.03546854	-1.810107472	0.490576104	-3.68975875	0.000224467	0.001809433
113703	9.189834473	-2.895166671	0.784947084	-3.688359038	0.000225705	0.001818153
153852	94.0872211	-1.138872975	0.308919798	-3.686629943	0.000227243	0.001828012
78326	103.0431645	-1.361221225	0.369250683	-3.686441992	0.000227411	0.001828097
155666	101.5893632	1.169466277	0.317472764	3.683674341	0.000229896	0.001846793
81119	196.7003483	-1.13678393	0.308814453	-3.681122819	0.000232209	0.001862801
105255	423.531529	1.366217102	0.371305946	3.679491581	0.000233699	0.001873463
115295	64.89397588	1.530507512	0.416369837	3.675836659	0.000237071	0.001899184
166553	95.18820051	-1.348701074	0.366991386	-3.675021066	0.00023783	0.001902638
155298	43.23012993	1.491225123	0.406391606	3.669428946	0.000243093	0.001940736
158385	13.57682079	-2.371913466	0.648272657	-3.658820775	0.000253378	0.002013172
107969	195.8794328	1.319452794	0.360608851	3.658958429	0.000253242	0.002013172
33615	125.4262619	1.488420833	0.40701213	3.656944653	0.000255239	0.00202519
142131	47.51946215	1.486388372	0.407142249	3.650783911	0.000261441	0.002070158
166730	60.31081932	1.088240987	0.298114681	3.650410588	0.000261821	0.002071758
114286	44.9861468	-1.801827473	0.493717292	-3.649512593	0.000262738	0.002077599
156916	189.4309612	-1.141206933	0.312788706	-3.648491495	0.000263785	0.002084455
116344	69.11452803	-1.391237549	0.381973516	-3.642235628	0.000270281	0.002129994
161288	24.69137792	-1.912676791	0.525276518	-3.641276026	0.00027129	0.002135055
157591	149.2620836	1.078040773	0.296307369	3.638251649	0.000274495	0.002158817
186509	337.3762003	1.108335763	0.304845598	3.635728288	0.000277196	0.002177533
150263	17.31777528	1.984076659	0.546141549	3.632898214	0.000280256	0.002199656
133972	81.56895768	-1.632510551	0.449636297	-3.630735695	0.000282614	0.002216674
166274	48.01550214	-1.561902039	0.430525654	-3.627895396	0.000285741	0.002236669
79646	56.75824269	1.495875952	0.413420954	3.618287695	0.000296559	0.002318223
115521	142.6485083	-3.712527208	1.026264848	-3.617513759	0.000297447	0.002323601
182985	40.12093096	-1.171384209	0.325202667	-3.602012924	0.000315763	0.002450217
156546	216.6069107	-1.14685218	0.318380172	-3.602146991	0.0003156	0.002450217
86936	1476.570237	1.492728445	0.414492144	3.601343155	0.000316577	0.00245336
157115	46.02851969	-1.137781652	0.316127599	-3.599121548	0.000319294	0.002472667
165444	42.67885849	1.411007815	0.392238116	3.597324577	0.000321507	0.002488149
76082	104.3641633	-1.072576002	0.29819562	-3.596887182	0.000322048	0.002490677
90719	29.42944733	-1.444329259	0.401682449	-3.595699194	0.000323521	0.002500408
114584	467.0480463	-1.691465418	0.470551665	-3.594643362	0.000324836	0.002507235
83333	163.3045887	1.354389321	0.376980758	3.592727992	0.000327234	0.002524067
83946	308.9042647	1.139891985	0.317318487	3.592264658	0.000327817	0.002526884
126210	83.47785189	1.051040023	0.292698544	3.590861808	0.000329586	0.002538842
77290	311.5396979	-1.376228251	0.38357908	-3.587860554	0.000333403	0.002564838
105696	46.17963481	-1.454238763	0.405544693	-3.585890259	0.00033593	0.002582575
114725	76.52784787	-1.484457613	0.414835	-3.578429048	0.000345666	0.002652157
79453	14.11351021	-1.945720348	0.544558646	-3.573022597	0.000352884	0.002696862
144573	25.00706268	-1.469039077	0.411201406	-3.572553635	0.000353517	0.002699923
135793	52.66324894	-1.655426198	0.463595811	-3.570839424	0.000355839	0.00271231
128301	431.0312143	-1.048545272	0.293739814	-3.569639602	0.000357473	0.002722977
155025	806.5825374	1.044935807	0.293474086	3.560572661	0.000370047	0.002802231
36175	812.2577028	-1.374921777	0.386788057	-3.554716217	0.000378387	0.002859801
111460	100.3646734	-1.549550965	0.436364042	-3.551050995	0.000383696	0.002892401
164121	66.8368404	2.130742317	0.600381501	3.548980627	0.000386726	0.002907696
164609	37.85808438	-1.333994063	0.375851297	-3.549260236	0.000386315	0.002907696
124558	46.84049424	1.335402511	0.376548949	3.54642475	0.000390496	0.002934149
105068	85.62338322	1.113174346	0.314019653	3.544919355	0.000392733	0.002949051
156313	96.95315137	1.95066102	0.550694394	3.54218427	0.000396828	0.002974793
155816	47.47274656	-1.342047979	0.379125487	-3.53985165	0.000400352	0.002996582
115622	836.4329612	-1.210298451	0.342485243	-3.53387037	0.000409522	0.003059307
107873	104.4728461	-1.143928424	0.324001633	-3.530625487	0.000414578	0.003095092
81962	379.4164594	1.438283612	0.407503092	3.529503556	0.00041634	0.003102268
104316	231.3241052	-1.114375856	0.315770005	-3.529074441	0.000417016	0.003103451
79351	85.63837047	-1.3569483	0.38488886	-3.525558782	0.00042259	0.003140787
108370	141.9606409	-2.155382808	0.611827873	-3.522858147	0.00042692	0.003166889
155113	44.87564715	1.124910037	0.319394871	3.522004072	0.000428298	0.003173439
43679	31.08674388	-1.494741811	0.424510569	-3.521094452	0.00042977	0.003181937
157218	461.361888	1.072249798	0.304549277	3.520776042	0.000430286	0.003183732
158487	221.4223487	1.260001395	0.358080759	3.518763189	0.000433564	0.003205943
115799	365.641355	1.105260641	0.314183356	3.517884124	0.000435002	0.003212495
83828	393.9354314	1.092118498	0.310610805	3.516035122	0.000438043	0.003230845
165306	84.05777629	1.576616078	0.448435868	3.515811718	0.000438412	0.003231515
166881	151.0879598	-1.131191677	0.32178977	-3.515312737	0.000439236	0.003235541
153099	74.27518205	-1.324424574	0.376852837	-3.514434395	0.000440692	0.003244204
163733	47.46748148	-1.507235613	0.429178532	-3.51190822	0.000444902	0.003271054
152023	75.14046813	1.104666673	0.315240164	3.504206635	0.00045797	0.003354406
79121	198.6061533	1.35757238	0.387915368	3.499661245	0.00046585	0.003405684
115759	321.043849	-1.045476173	0.298754798	-3.499445632	0.000466227	0.003406217
149271	44.47375586	1.430356168	0.409336732	3.494326446	0.00047526	0.003465757
108239	521.3671174	-1.596921339	0.457049621	-3.493978042	0.00047588	0.003468107
117141	87.27260056	1.252851704	0.358658297	3.493162477	0.000477336	0.003476537
73139	126.0468682	-1.226943395	0.351530533	-3.490289688	0.000482497	0.003509729
109309	40.09795989	2.379857189	0.681888456	3.490097489	0.000482844	0.003510058
113531	63.56698108	-1.199821586	0.343817933	-3.489700419	0.000483562	0.003510886
115084	38.86219295	-1.505454116	0.431853085	-3.486033027	0.00049024	0.003548291
108397	34.701248	-1.550575798	0.445137994	-3.48335981	0.000495162	0.003581685
109227	97.40523578	1.133365441	0.326485494	3.471411323	0.00051773	0.003719467
154804	39.49774766	-1.639385198	0.472736345	-3.467863671	0.000524613	0.003762419
86710	975.8176331	1.182523171	0.341223587	3.465537605	0.000529173	0.003787624
116223	58.52920309	-1.365194011	0.394148367	-3.463655126	0.000532889	0.003809535
110788	63.40147726	-1.1309746	0.326846385	-3.460263453	0.000539647	0.003850742
148944	75.7273147	-1.563064613	0.451837067	-3.459354545	0.000541472	0.00386139
189752	145.5090909	-1.442909421	0.417330063	-3.457477782	0.000545257	0.003881243
155456	51.03535786	1.862040815	0.538836063	3.455672222	0.000548922	0.003904941
108135	12.20721653	-2.339270818	0.677434818	-3.453130477	0.000554121	0.003934699
153656	39.09225368	-1.574194974	0.455862939	-3.453219902	0.000553937	0.003934699
140988	427.4138497	-1.235846327	0.358285781	-3.449331215	0.000561977	0.003980366
112341	13.0240204	-2.164796637	0.627567093	-3.449506293	0.000561613	0.003980366
165072	71.18326772	-1.027041011	0.29835392	-3.44235803	0.000576666	0.004077355
107896	16.87848143	-1.911705135	0.556379556	-3.435973006	0.00059043	0.004157352
174595	2161.648429	1.119658889	0.326091851	3.433569059	0.00059569	0.004188933
39830	311.4982268	-1.132841904	0.330244781	-3.430309784	0.000602893	0.004234455
166331	70.04054906	-1.266125367	0.36921076	-3.429275378	0.000605195	0.004248061
157645	422.8998043	-1.588195924	0.464979015	-3.415629247	0.000636348	0.004439923
109934	292.7026272	1.001091914	0.293331316	3.41283681	0.000642904	0.004480287
163257	70.8963255	-1.039194403	0.304653829	-3.411066281	0.000647094	0.00450678
79317	47.90973617	-1.154482441	0.338479691	-3.410787915	0.000647755	0.004507055
85264	35.45088167	-1.314458684	0.385512142	-3.409642756	0.00065048	0.004522238
71831	23.13752209	1.459687632	0.428506492	3.406453948	0.000658127	0.004567202
109532	4.585561503	-3.691353551	1.084009485	-3.405277907	0.000660968	0.00458418
85180	22.26897587	-1.379847001	0.405465279	-3.403120001	0.00066621	0.004612582
108448	11.07146909	-2.434894875	0.716228419	-3.39960662	0.000674829	0.004669171
150170	522.7464801	1.040184533	0.306933226	3.388960351	0.000701582	0.004811318
39960	588.0539675	-1.076111617	0.317895339	-3.385112917	0.00071149	0.00486778
78912	218.9797515	-1.368976966	0.404614787	-3.383408146	0.000715922	0.004895219
115267	34.48724022	-1.441930745	0.426639226	-3.379742548	0.000725538	0.004958053
105610	26.01583278	1.6957618	0.501999475	3.378015089	0.000730111	0.004986373
115845	5797.462078	-1.317153448	0.390050112	-3.37688263	0.000733123	0.005004007
105913	66.35217345	1.061891103	0.314614327	3.375215339	0.00073758	0.005025571
106541	56.6407601	-1.200394572	0.356055743	-3.37136697	0.000747962	0.005090342
78651	19.68950416	-1.609783696	0.477563591	-3.370825844	0.000749432	0.005097367
72330	63.7167336	1.163133347	0.345097887	3.370444712	0.00075047	0.005101438
160355	11.75520112	-1.848420975	0.549288105	-3.365121067	0.000765101	0.005185733
164515	346.8028647	1.015920242	0.301970408	3.364303973	0.00076737	0.00519808
125943	119.0625072	1.465410709	0.436277363	3.35889696	0.000782542	0.005288531
163092	28.67583745	-1.534629243	0.45736406	-3.355377867	0.000792566	0.005346543
155570	40.76660823	1.173901049	0.35013855	3.352675816	0.000800344	0.005390033
111010	20.12547322	-1.892121095	0.564873491	-3.349636908	0.000809176	0.005443204
141803	307.4978142	1.358757526	0.405730448	3.348916833	0.000811281	0.005451061
162698	173.1209284	1.234740037	0.369172251	3.344617681	0.000823961	0.00551077
80401	41.99431872	1.71328184	0.5133338	3.337558994	0.000845178	0.005636458
186492	184.69382	-1.120088854	0.336195769	-3.331656604	0.000863307	0.005731058
107145	64.47383783	-1.299454865	0.391542138	-3.318812304	0.000904012	0.005967196
167464	74.42932239	-1.098710831	0.331158993	-3.317774407	0.000907377	0.005979226
113168	33.1278942	1.652556121	0.498888103	3.312478512	0.000924732	0.006069502
109334	17.0739893	-1.567568417	0.474131181	-3.306191369	0.000945735	0.006189876
91949	193.5121369	-1.638988968	0.496090879	-3.303807905	0.000953812	0.006228999
127026	881.1863253	-1.340781044	0.405845703	-3.303671897	0.000954274	0.006228999
75018	34.51835108	-1.587560172	0.480804197	-3.30188501	0.000960374	0.006257506
86670	133.9416479	1.279170112	0.388136122	3.295673966	0.000981859	0.006379613
79878	12.35927705	-2.172130113	0.66024548	-3.289882597	0.001002292	0.006500102
163402	59.59045132	-1.408017144	0.428161823	-3.288516326	0.001007169	0.006508145
11289	46.80689772	-1.318776148	0.401074353	-3.288108894	0.001008628	0.006513497
146751	89.04958875	1.077069658	0.327625477	3.287502749	0.001010802	0.00651732
150779	17.89215821	-1.70974521	0.52032251	-3.285933585	0.00101645	0.006545824
79895	102.5319137	1.151914345	0.351065318	3.281196649	0.001033676	0.006638373
182712	97.11863033	1.280592844	0.390385403	3.28032973	0.001036858	0.00665513
72954	13.81969475	-2.025415618	0.617513974	-3.279951068	0.001038251	0.006660391
161924	25.32556421	1.320901589	0.404076129	3.268942391	0.001079503	0.006865394
43302	69.09779579	1.057751278	0.3239287	3.265383024	0.001093161	0.006943666
83377	78.8108564	-1.317403198	0.403630295	-3.263885823	0.001098954	0.00697665
135599	129.5481203	1.254771783	0.385461545	3.255245043	0.001132946	0.00716895
13978	19.72070183	-1.471175597	0.452066621	-3.254333604	0.001136587	0.007184171
107224	18.83439378	-1.544077073	0.47653723	-3.240202394	0.001194449	0.007496908
138363	65.37768165	-1.010996194	0.312124706	-3.239077766	0.001199169	0.00752247
108372	139.950948	1.096378693	0.33901411	3.23402083	0.001220606	0.007636339
113567	27.24183803	-1.220066396	0.378053949	-3.227228281	0.001249957	0.007803168
164668	25.22321559	-1.304601382	0.404408577	-3.225948843	0.001255558	0.007829724
142496	28.36518321	1.388126936	0.430492137	3.224511707	0.001261877	0.007860696
163700	153.001325	1.061275636	0.329395269	3.221890953	0.001273476	0.007915981
86687	228.3559194	-1.147465619	0.356369689	-3.219874342	0.001282468	0.007959107
107963	85.45975698	-1.029533063	0.32009486	-3.216337381	0.001298381	0.008053565
129990	19.33803918	-1.831942769	0.570348143	-3.211972884	0.001318268	0.008163851
148256	19.94278518	-1.83697003	0.57285394	-3.206698782	0.001342675	0.008297318
24485	255.3750744	1.022786067	0.319152201	3.204696888	0.001352048	0.008328833
24441	20.71992609	1.468827572	0.458596833	3.202873346	0.001360638	0.008368284
108502	152.364194	-1.116970347	0.349857939	-3.192639701	0.001409787	0.008611334
154647	145.4143023	-1.294045015	0.405311529	-3.192717016	0.00140941	0.008611334
113819	54.9736062	-1.144025937	0.358411367	-3.191935419	0.001413229	0.008627824
107669	2375.979211	-1.515851034	0.474969101	-3.191472943	0.001415494	0.008637112
80892	34.43457299	-1.233900742	0.387188471	-3.186822009	0.001438453	0.008767999
113678	288.0385087	-1.474312275	0.463707783	-3.179399457	0.001475806	0.008972157
108840	1548.559544	-1.033383969	0.32552541	-3.174510918	0.001500892	0.009105623
158341	57.43721215	-1.221697887	0.384993999	-3.173290732	0.001507215	0.009126992
115003	1292.244964	-1.449027391	0.456758731	-3.172413124	0.001511778	0.009138276
107602	28.50627049	-1.670822457	0.526972766	-3.170604944	0.001521219	0.009176257
45205	29.4405409	-1.332029999	0.420280589	-3.169382633	0.001527631	0.00921016
132741	91.43411329	1.504115483	0.474852672	3.16754137	0.001537338	0.009259078
155173	2488.572245	-1.357185498	0.428566244	-3.166804474	0.001541239	0.009277764
156235	203564.5585	-1.15539062	0.365781373	-3.158691794	0.00158479	0.009510376
182857	33.5451844	-1.358455845	0.430252222	-3.157347656	0.001592114	0.009539553
112923	264.1739747	1.110743281	0.352086196	3.154748169	0.001606367	0.009615041
114121	23.70205363	-1.600975487	0.507591521	-3.154062704	0.001610145	0.009626524
86422	424.4679766	-1.082842154	0.344186643	-3.146089995	0.001654691	0.009843905
146159	100.5412186	1.004857999	0.319672603	3.143397303	0.00166999	0.009919246
166508	10.42191592	-2.117931508	0.673836278	-3.143095105	0.001671715	0.009924421
162077	65.61679331	-1.721040406	0.547693763	-3.142340705	0.001676029	0.009944951
162063	135.3033953	-1.756934514	0.559405586	-3.140716787	0.001685349	0.009990056
114066	188.7234673	-1.156966176	0.368613654	-3.138695934	0.001697014	0.010038725
32511	22.66871415	-1.555991762	0.496175755	-3.135968948	0.001712873	0.010091455
115572	106.2258881	-1.401263121	0.448157895	-3.126717474	0.001767697	0.010351492
140394	44.46114168	-1.644279596	0.527752775	-3.115624729	0.001835557	0.010689637
105275	38.71565954	-1.085285543	0.349795466	-3.102628962	0.0019181	0.011098053
109727	15.32983203	-1.43900841	0.463900153	-3.101978739	0.001922318	0.011111397
108935	132.957335	-1.363144453	0.439529966	-3.101368641	0.001926283	0.011123257
111645	16.11511108	-2.021978824	0.651957345	-3.101397412	0.001926096	0.011123257
158007	334.822562	-1.259486719	0.407953992	-3.087325392	0.002019664	0.01158193
114266	22.96205264	-2.074587565	0.672155143	-3.086471311	0.002025475	0.011609527
154827	61.82306611	1.292116399	0.418961415	3.084094031	0.002041731	0.011685414
105088	191.5230573	-1.708715072	0.55468687	-3.080503913	0.002066506	0.011803966
38405	8968.564664	-1.672552924	0.543169089	-3.079249094	0.002075231	0.011841497
85111	26.31821902	-1.655149871	0.53830711	-3.074731578	0.002106921	0.011987689
76343	17.95660474	-1.35249759	0.439922102	-3.074402457	0.002109247	0.011989186
108379	207.0227551	1.16986641	0.380518123	3.074403919	0.002109236	0.011989186
154473	242.2289477	-1.306989259	0.425237865	-3.073548635	0.002115292	0.0120118
114904	36.04978031	-1.469827203	0.47868128	-3.070575902	0.002136464	0.012114271
76916	29.7977546	-1.621390397	0.528499175	-3.067914716	0.002155581	0.012198869
156263	52182.44431	-1.06303005	0.346702005	-3.066120283	0.002168561	0.012237301
22150	48.93796836	-1.225392917	0.399925024	-3.064056622	0.002183576	0.012303386
139916	1328.421693	1.070671104	0.349632941	3.062271823	0.002196639	0.012370993
106238	23510.59302	-1.099336743	0.359204421	-3.060476653	0.00220985	0.012439368
44438	77.63350532	-1.01702328	0.332425646	-3.059400777	0.002217802	0.012466023
92820	30.06604518	-1.065540974	0.348339162	-3.058918121	0.002221379	0.012480089
151310	30.5877652	1.392094182	0.455239795	3.057936055	0.002228671	0.012508969
109863	35.80778874	1.09755773	0.359103816	3.056380025	0.002240271	0.012561945
108626	218.3955808	-1.0837395	0.355008899	-3.052710801	0.002267844	0.012698178
166503	32.33245267	-1.581833416	0.518513872	-3.050706068	0.00228304	0.012777107
76764	528.0696339	1.10148302	0.361981772	3.042923994	0.002342915	0.013074433
125764	702.1355397	1.098934289	0.361351315	3.041179711	0.002356531	0.013130212
112249	154.6062511	-1.466104741	0.482102391	-3.04106507	0.002357429	0.013130212
113380	29.60586743	-1.3681585	0.449967418	-3.040572371	0.002361289	0.013139123
108471	44.59390007	-1.266431573	0.416564128	-3.040183943	0.002364337	0.013149786
81764	6.645980733	-2.354540473	0.774868556	-3.038632107	0.002376549	0.013205068
81648	37.47310614	-1.344063182	0.443216927	-3.032517714	0.002425229	0.013437638
82114	308.1860908	1.36944229	0.451603258	3.032401263	0.002426165	0.013437638
161215	47.09903923	-1.278469992	0.421634709	-3.03217445	0.002427988	0.013439494
107554	25.48177417	-1.559521508	0.514835305	-3.029165821	0.0024523	0.01354826
104655	234.5184826	1.297924156	0.429040716	3.025177115	0.002484876	0.013705209
85493	51.51229262	-1.172507046	0.387669249	-3.024503618	0.002490415	0.013726213
133817	10.05406607	-3.438852766	1.141293021	-3.013119947	0.002585767	0.01420461
157460	44.83698129	-1.067117606	0.35419637	-3.012785268	0.00258862	0.014213567
107142	23.72338325	-1.322604339	0.439212271	-3.011310083	0.002601231	0.014269328
112520	27.50060508	-1.419585833	0.471440657	-3.011165479	0.00260247	0.014269391
155043	42.60407817	-1.120130657	0.372047267	-3.010721366	0.002606279	0.014283539
132126	1367.152576	-1.137986451	0.378455498	-3.006922759	0.002639068	0.014429223
104454	39.91355064	1.098295031	0.365684565	3.003394551	0.002669861	0.014565283
14281	95.23854391	1.097020094	0.365462391	3.001731833	0.002684485	0.014615672
113101	23.13194901	1.840949201	0.613971923	2.998425713	0.002713783	0.014747552
130602	20.67458852	-1.379296828	0.460176324	-2.997322452	0.002723625	0.014794118
186396	1283.999116	-1.024938391	0.343274455	-2.985769477	0.002828658	0.015350289
36903	79.89297788	1.337384202	0.44790459	2.985868492	0.002827742	0.015350289
138374	76.24055292	-1.378282384	0.46166877	-2.985435603	0.002831748	0.015359885
157923	7.992440787	-2.292753147	0.770761048	-2.974661409	0.002933121	0.01585058
163412	107.4564566	-1.136572296	0.382973873	-2.967754134	0.002999842	0.016187452
159427	650.7179655	1.064087051	0.359241072	2.962041741	0.003056064	0.01641575
159144	382.7528317	-1.637443361	0.552851	-2.961816766	0.003058297	0.016419964
165248	110.5686873	1.226476074	0.41411523	2.961678264	0.003059673	0.016419964
83617	74.54797638	-1.531512504	0.517796971	-2.957747128	0.003098962	0.016600156
139962	242.1690943	-1.086087393	0.367355014	-2.956506248	0.003111459	0.016636432
156662	41.33188622	-1.384226094	0.469091785	-2.95086407	0.003168863	0.016894736
145589	20.60380278	-1.850960794	0.627313081	-2.950617244	0.003171397	0.016894736
116317	54.409748	-1.445686808	0.490145285	-2.949506713	0.003182817	0.016940046
113241	59.7179186	1.069717553	0.36287633	2.947884618	0.003199565	0.016990287
159195	39.21746102	-1.280114283	0.434870681	-2.943666563	0.003243492	0.017164312
177510	158.2966842	-1.592705824	0.541910063	-2.939059325	0.003292101	0.017394262
165795	71.14739809	1.484009996	0.506130395	2.932070493	0.003367103	0.017742161
85355	94.45840326	-1.145768662	0.391105081	-2.929567315	0.003394343	0.017853322
165503	72.38733762	-1.237354036	0.422655957	-2.927567958	0.003416244	0.017944157
163644	35.62956722	-1.121533261	0.383816074	-2.922059123	0.003477255	0.018198836
150820	15.35379814	-2.083745343	0.71527286	-2.913217402	0.003577255	0.018629932
11833	34.8810784	-1.380117006	0.473795968	-2.912893098	0.003580972	0.018640938
82671	8.782480653	-1.880165835	0.646445957	-2.908465612	0.003632071	0.018866715
156957	136.8383518	1.007449056	0.346467622	2.907772597	0.003640129	0.018889671
156277	25.56169981	-1.564522309	0.538478765	-2.90544848	0.003667272	0.01900507
162767	97.93847117	1.569113606	0.540415341	2.903532686	0.003689785	0.019088226
122090	12.8718572	-1.718204087	0.592235716	-2.901216595	0.003717168	0.019195187
15755	78.71256935	-1.209392743	0.417257572	-2.898432103	0.003750335	0.019332104
143483	1.818227504	-4.870183885	1.682811762	-2.894075259	0.00380277	0.019515849
83263	12496.97081	-1.159791478	0.40126682	-2.890324892	0.003848439	0.019673859
120424	51.6793087	1.162640764	0.402215122	2.890594366	0.003845141	0.019673859
161412	129.2864383	1.027785921	0.355663923	2.889767147	0.003855273	0.019695381
152122	331.081626	-1.143882347	0.396496872	-2.884971937	0.003914486	0.01994826
156197	11.35149673	-2.049792799	0.711053296	-2.882755501	0.003942133	0.020053984
71760	90.50747763	-1.213273688	0.420976997	-2.882042716	0.003951062	0.020081828
155468	21.24703511	-1.444434419	0.501911892	-2.877864509	0.004003771	0.020278793
190864	71.09203042	-1.238582412	0.430854591	-2.874710955	0.004043975	0.020429017
107263	21.96700575	-1.969418368	0.685273908	-2.87391413	0.004054192	0.020462842
126048	35.00169863	1.332947591	0.464019543	2.872610888	0.004070952	0.020529607
149755	273.8282383	-1.276964043	0.44545191	-2.866670934	0.004148141	0.020820242
155435	41.91593415	-1.023394045	0.358132727	-2.857583147	0.004268808	0.02132386
184292	77.96791644	-1.158591715	0.405639676	-2.856209055	0.004287327	0.021397979
163925	76.14733037	-1.520883098	0.53260114	-2.855576121	0.004295882	0.021431475
154855	28.63953062	-1.291047467	0.452232604	-2.854830578	0.004305979	0.021463423
113560	162.1227988	1.167703183	0.409352562	2.85256107	0.004336848	0.02157104
130929	1454.331581	1.075717856	0.377321205	2.850934008	0.004359102	0.02165393
106369	473.8886175	-1.235782741	0.434109912	-2.846704731	0.004417431	0.021887563
126632	1925.876158	1.142795834	0.40261723	2.838417605	0.004533782	0.022366322
157095	65.86065871	1.097938	0.387016202	2.836930324	0.004554955	0.022425582
77243	51.35555066	1.082967706	0.381773455	2.836676283	0.004558581	0.022433929
109397	11.8436988	-2.161410746	0.762166036	-2.835879117	0.004569974	0.022480481
116354	1228.611629	-1.475562462	0.520717188	-2.833711844	0.00460108	0.022604799
79009	29.73283561	-1.128371783	0.398246797	-2.833348039	0.00460632	0.022611431
105830	38.33054307	-1.545680535	0.545653799	-2.832712866	0.004615482	0.022646842
86286	252.993679	-1.448947577	0.511765261	-2.831273804	0.004636301	0.022729805
79547	33.50144986	-1.628661097	0.576150022	-2.826800374	0.004701563	0.022972242
140212	29.80184368	-1.104349705	0.391030713	-2.824201956	0.004739851	0.023107722
16135	103.5397201	-1.258928645	0.445956575	-2.822984828	0.004757882	0.023140428
92273	1175.447575	2.444453202	0.866234538	2.821929967	0.00477356	0.023197267
167863	17.39010087	-1.560132459	0.552969371	-2.821372288	0.004781867	0.023227926
106272	15.53501645	-1.514258366	0.536877441	-2.820491698	0.004795011	0.023269639
144088	135.2174401	1.020116865	0.36173407	2.820074054	0.004801257	0.023273482
190180	102.2287779	1.042543384	0.37009135	2.816989327	0.004847614	0.02346883
110615	1201.53071	-1.415738265	0.503012428	-2.814519457	0.004885022	0.023630252
107713	15.13328966	-1.39859661	0.497178921	-2.813064979	0.004907173	0.023727531
82744	100.9067943	1.267765059	0.4507845	2.812352821	0.004918052	0.023751363
155450	47.62258278	1.025370908	0.364751799	2.811146953	0.004936523	0.023829795
125745	82.07157023	1.040439679	0.370244867	2.810139375	0.004952005	0.023884691
154250	253.6390673	-1.097867842	0.391683916	-2.802943387	0.005063856	0.024357688
24118	38.36617508	1.316807219	0.47051091	2.798675209	0.005131272	0.024586112
111593	340.9937915	1.035651845	0.371004402	2.791481287	0.005246739	0.025036164
147171	11.69767797	1.880395048	0.673670818	2.791266889	0.005250216	0.025042475
188911	51.04284496	-1.08899171	0.390421225	-2.78927384	0.005282638	0.02515583
160339	13.72894759	-2.004511808	0.71938833	-2.786411352	0.005329519	0.02528585
107951	28.96419577	-1.134648272	0.407404289	-2.785067078	0.005351665	0.025368739
125638	15.21284858	-1.760609126	0.632216147	-2.784821509	0.00535572	0.025368739
144921	13.43828229	-1.974247489	0.709068061	-2.784284892	0.005364589	0.025400401
143745	34.01855384	1.114116685	0.400293495	2.783249539	0.00538174	0.02547123
158815	12.57177599	-1.658308209	0.596930478	-2.778059204	0.005468465	0.025823628
111412	892.1753186	-1.069711523	0.385065873	-2.777996179	0.005469526	0.025823628
77371	15.98033008	-1.491422064	0.538046127	-2.771922314	0.005572633	0.026193405
152291	24.10542571	-1.31619063	0.475581803	-2.767537826	0.005648149	0.026494788
110783	15.66570269	-1.363155059	0.493236592	-2.763694102	0.005715109	0.026722617
151498	135.6655378	-1.362682231	0.494118486	-2.757804596	0.005819097	0.027121566
125572	37.76506159	1.115696665	0.404849998	2.755827267	0.00585439	0.027242368
150109	54.67134868	-1.005100926	0.364951578	-2.75406653	0.00588598	0.027367453
154703	74.72323512	-1.385641443	0.503825165	-2.75024262	0.005955115	0.02762261
161407	18.94209721	-1.748736928	0.636576495	-2.747096291	0.006012548	0.027866769
155489	105.7496032	-1.419475916	0.517298365	-2.74401779	0.006069225	0.02810704
112015	38.39049591	-1.296036313	0.47279567	-2.741218661	0.006121176	0.028291271
86410	15.64855241	-1.606292177	0.586152065	-2.740401806	0.006136412	0.028332907
159009	29.50056634	-1.663160432	0.609075234	-2.730632178	0.006321298	0.029088981
156158	3080.78149	-1.310181673	0.479943209	-2.729868132	0.006335966	0.029121895
107109	375.4903458	-1.305152689	0.478198045	-2.729314147	0.006346621	0.029151261
114342	1510.197067	-1.081462577	0.397150818	-2.723052624	0.006468175	0.029612474
112814	58.00798323	1.140413641	0.419960887	2.715523462	0.006617109	0.030211026
155903	2.476476742	4.144647785	1.527690656	2.713015078	0.006667407	0.030416775
80796	316.0978827	1.183072171	0.43643822	2.710743734	0.006713249	0.030589888
104627	41.05423077	-1.203093368	0.444070868	-2.709237318	0.006743808	0.030681457
78687	14.61337276	-1.672235725	0.618218055	-2.704928645	0.006831906	0.03097273
104828	11.98093201	-1.544224015	0.571867903	-2.700315941	0.006927366	0.031295646
85091	34.92967431	-1.119115945	0.415816718	-2.691368327	0.007115958	0.031899747
86017	100.432962	1.151109715	0.42761941	2.691902397	0.007104573	0.031899747
159685	27.01468494	-1.092280294	0.405870377	-2.691204765	0.007119448	0.031901635
104766	141.7439079	-1.455964	0.541215052	-2.690176472	0.007141424	0.031952239
149491	49.1807569	-1.01108741	0.376084011	-2.688461566	0.00717821	0.032079781
164510	30.25373598	-1.397470113	0.52062156	-2.68423404	0.00726962	0.032438411
137890	25.68797074	-1.581035123	0.589479528	-2.682086565	0.007316452	0.032597334
79610	35.63871449	-1.553115099	0.579887519	-2.678304066	0.007399601	0.032879573
77716	1007.160855	1.175589131	0.439095698	2.677295946	0.007421905	0.032928328
106563	151.5596059	1.017471009	0.380109948	2.676780796	0.007433325	0.032966413
111603	45.76194751	1.004829358	0.375460617	2.676257674	0.007444938	0.032992742
168336	12.69236043	-1.476113431	0.551753484	-2.675313295	0.007465945	0.033051232
106140	25.09150964	1.186807004	0.443961697	2.673219362	0.007512711	0.033217097
36468	115.9324771	-1.420513489	0.532197971	-2.66914488	0.007604464	0.033584198
156744	109.3048778	1.062869105	0.398224499	2.669019878	0.007607295	0.033584198
107534	47.95075855	-1.129826914	0.423415817	-2.668362561	0.007622196	0.033618383
82050	7.749571476	-2.030779885	0.761113892	-2.668168203	0.007626607	0.033618383
151941	3488.182769	1.015925398	0.381451168	2.663317045	0.007737447	0.034016675
81363	11.83519658	-1.496403617	0.561905109	-2.663089536	0.007742681	0.034026814
163594	13.35148563	-1.431493554	0.537874519	-2.66138942	0.00778189	0.03416038
76927	8.816409982	-1.728400307	0.649622869	-2.660621091	0.007799668	0.034189912
42770	83.90609903	-1.074668302	0.403921014	-2.660590226	0.007800383	0.034189912
83686	61.94442403	1.074954842	0.404168117	2.659672539	0.007821666	0.034231567
165438	39.10814909	1.118949426	0.420780815	2.659221583	0.007832143	0.034264522
135619	681.7890795	1.08205431	0.407856228	2.65302878	0.007977307	0.034820959
106493	8.535269239	-1.634753491	0.616780366	-2.650462922	0.008038155	0.034992206
159727	45.97228239	-1.301536825	0.491283215	-2.649259706	0.008066832	0.035053776
110704	388.8899542	-1.269757716	0.480616334	-2.641936255	0.008243357	0.035699362
111366	7.367560723	-2.290793663	0.86712605	-2.641823139	0.00824611	0.035699362
167672	15.74748666	-1.524579955	0.577156142	-2.641538129	0.008253052	0.035716111
147149	2313.216741	1.037372828	0.392767953	2.641185002	0.008261659	0.035740055
76245	24.13636679	-1.442668615	0.547564145	-2.634702486	0.008421106	0.036281295
164400	70.77423011	1.168265271	0.443911546	2.631752387	0.008494575	0.036530128
107920	13.09542427	-1.330432589	0.506358663	-2.627451025	0.008602722	0.036899648
107688	21.10759949	-1.497612166	0.571050317	-2.622557279	0.00872726	0.037306463
24324	9.238750157	-1.647692964	0.62890471	-2.619940568	0.008794509	0.03748712
86148	22.59723552	-1.373067142	0.524447268	-2.618122405	0.008841508	0.037646041
162659	1059.440618	1.11111152	0.424427174	2.617908535	0.008847052	0.037654618
135320	30.69189101	-1.040233404	0.397631571	-2.616073469	0.008894742	0.037804775
109775	331.6504262	-1.006191549	0.384657435	-2.615812039	0.008901554	0.037804775
40585	24.76558443	-1.330383691	0.508592065	-2.615816847	0.008901429	0.037804775
104249	118.6581917	-1.169470385	0.447246966	-2.614820166	0.008927445	0.037845593
164479	358.3169412	1.009155819	0.385969963	2.614596771	0.008933285	0.037856546
164509	23.99913902	-1.579881431	0.606113054	-2.606578789	0.009145178	0.038588121
126140	18.67669516	1.325570827	0.508731082	2.605641518	0.009170238	0.038663348
115051	174.3610016	1.026043812	0.393825613	2.605325248	0.009178708	0.038671006
134236	21.78349633	-1.323872481	0.508649448	-2.602720764	0.009248725	0.038895506
104397	22.45910697	-1.362678901	0.52412034	-2.599935163	0.009324138	0.039170139
124847	16.9364408	1.351370899	0.519802022	2.599779995	0.009328354	0.039173696
105347	32.28059879	-1.020418431	0.393907933	-2.590499822	0.009583667	0.04005773
157160	54.72954872	-1.213905605	0.468708134	-2.589896603	0.009600476	0.040084747
106822	13.00149936	-1.365861056	0.52746836	-2.589465378	0.009612509	0.040108968
88825	39.80334868	-1.033983982	0.400359657	-2.582637794	0.00980482	0.04070401
107105	4.249148282	-2.633174117	1.02158737	-2.577531981	0.009950867	0.041163303
161616	8.544213101	-2.09641561	0.814517318	-2.573813429	0.01005845	0.041549189
111110	24.34091291	-1.386125417	0.539183407	-2.570786488	0.010146786	0.041854593
153706	42.76559134	-1.166341224	0.454384576	-2.566859188	0.010262428	0.042256628
154774	7893.126462	-1.030758331	0.401774886	-2.565512098	0.010302363	0.042375455
77701	32.4981356	-1.123478857	0.438255469	-2.56352501	0.010361524	0.042529078
155847	8.819229034	-1.851861735	0.725167206	-2.553703088	0.01065841	0.043422273
116171	12.46161627	-1.391898541	0.545133633	-2.553316209	0.010670258	0.043443459
114270	80.34294159	-1.104699096	0.433064616	-2.550887458	0.010744902	0.043669545
111653	472.2380073	-1.119238655	0.438842886	-2.550431351	0.010758971	0.043682249
158052	310.3949881	1.059343912	0.415435574	2.549959559	0.010773542	0.043702451
79649	122.4962077	-1.287856277	0.505447344	-2.547953396	0.010835695	0.043871165
106702	20.3384137	-1.315455934	0.516371266	-2.54750026	0.010849777	0.043882328
157464	1461.490577	1.256742327	0.493603391	2.546056915	0.010894742	0.044033548
114612	47.79054305	1.034089512	0.406343776	2.544863668	0.010932041	0.044156066
106189	41.02933397	-1.395660046	0.548875361	-2.542763158	0.010997975	0.044389049
115161	26.54539138	-1.338352775	0.526637656	-2.541316139	0.011043601	0.04454227
80432	6.137638223	-2.358535486	0.929288257	-2.538002033	0.011148734	0.044872881
80485	8.544793792	-1.585646909	0.625016774	-2.536966966	0.01118175	0.044974626
104722	326.1075291	1.067217519	0.420995283	2.534986883	0.011245154	0.04518274
164044	9.271344786	-1.890182856	0.745742874	-2.534630797	0.01125659	0.04521306
115079	11.5120793	-1.665061207	0.657128852	-2.533842793	0.011281933	0.045299203
155310	54.99036395	-1.025545527	0.40510999	-2.531523669	0.011356815	0.045536951
141303	19.51455682	-1.374172904	0.543061056	-2.530420636	0.011392586	0.045579487
110108	6.923375893	-2.238673223	0.886053877	-2.526565577	0.011518388	0.045947064
104246	10.46293484	-1.509248044	0.597989629	-2.523869932	0.011607087	0.046158322
127793	2749.892092	1.082747263	0.429490794	2.521002262	0.01170211	0.046393358
79935	9.304098003	-1.912631591	0.758749026	-2.520769748	0.011709845	0.046408195
157131	31.94257956	-1.072072807	0.425905144	-2.51716332	0.011830398	0.046755016
168317	24.25231375	-1.313179722	0.521734625	-2.516949534	0.011837578	0.046755016
110801	11.7365514	-1.433707043	0.570637945	-2.512463563	0.011989149	0.04724581
71892	19.39049105	-1.436773216	0.572186106	-2.511024299	0.012038141	0.047402219
158061	46.6445531	1.048426646	0.41755023	2.510899459	0.012042399	0.047402928
80527	25.86702557	-1.215563786	0.484979556	-2.506422736	0.012195971	0.04789128
112901	80.86094604	-1.012704067	0.404059725	-2.506322711	0.012199422	0.04789128
164774	290.4825422	1.032476377	0.412067034	2.505602949	0.012224281	0.047956476
115875	43.54833384	-1.018548894	0.407138108	-2.50172822	0.012358876	0.048240286
157997	337.0872905	-1.122270646	0.448779502	-2.500717261	0.012394208	0.04830839
157604	27.31807139	-1.249007367	0.499735446	-2.499337154	0.012442587	0.048453143
116320	40.23047524	-1.033155629	0.41411	-2.49488211	0.012599898	0.04890191
156494	185.0203617	1.254155104	0.503121735	2.492746817	0.01267592	0.04911338
74780	20.33143929	-1.218047926	0.488656757	-2.492645213	0.012679547	0.04911338
106346	47.82548909	-1.10315756	0.442770525	-2.491488248	0.012720918	0.049214579
162300	30.20868509	-1.365950375	0.54858616	-2.489946837	0.01277622	0.049355529
