# Supplementary material for: Direct Targeted Degradation of Transposon RNAs by the Non-Canonical RNAi Pathway of the Fungus Mucor lusitanicus
Source: Int J Mol Sci. 2025 Mar 18;26(6):2738. doi: 10.3390/ijms26062738 (PMC11943222; doi:10.3390/ijms26062738)
Supplement: Supplementary file 1 [file ijms-26-02738-s001.zip › Dataset S3.txt]

Gene	log2FC_sRNA	padj_sRNA	log2FC_mRNA	padj_mRNA	Domain_Type	Description	Method	Start	End	Length	E-Value	Accession	Family	GO_Terms	kogid	kogClass	PFAM/InterPro
38405	-1.672552924	0.011841497	4.177754193	7.60E-31	G3DSA:3.40.50.1700	-	Gene3D	347	610	727	1.70E-90	IPR036881	Glycoside hydrolase family 3 C-terminal domain superfamily	GO:0004553(InterPro)|GO:0005975(InterPro)
38405	-1.672552924	0.011841497	4.177754193	7.60E-31	PF01915	Glycosyl hydrolase family 3 C-terminal domain	Pfam	362	610	727	1.20E-56	IPR002772	Glycoside hydrolase family 3 C-terminal domain	GO:0004553(InterPro)|GO:0005975(InterPro)
38405	-1.672552924	0.011841497	4.177754193	7.60E-31	PF14310	Fibronectin type III-like domain	Pfam	647	716	727	2.00E-20	IPR026891	Fibronectin type III-like domain	-
38405	-1.672552924	0.011841497	4.177754193	7.60E-31	G3DSA:3.20.20.300	-	Gene3D	10	327	727	1.40E-106	IPR036962	Glycoside hydrolase, family 3, N-terminal domain superfamily	GO:0004553(InterPro)|GO:0005975(InterPro)
38405	-1.672552924	0.011841497	4.177754193	7.60E-31	PR00133	Glycosyl hydrolase family 3 signature	PRINTS	74	90	727	4.40E-27	IPR001764	Glycoside hydrolase, family 3, N-terminal	GO:0004553(InterPro)|GO:0005975(InterPro)
38405	-1.672552924	0.011841497	4.177754193	7.60E-31	PR00133	Glycosyl hydrolase family 3 signature	PRINTS	98	117	727	4.40E-27	IPR001764	Glycoside hydrolase, family 3, N-terminal	GO:0004553(InterPro)|GO:0005975(InterPro)
38405	-1.672552924	0.011841497	4.177754193	7.60E-31	PR00133	Glycosyl hydrolase family 3 signature	PRINTS	144	160	727	4.40E-27	IPR001764	Glycoside hydrolase, family 3, N-terminal	GO:0004553(InterPro)|GO:0005975(InterPro)
38405	-1.672552924	0.011841497	4.177754193	7.60E-31	PR00133	Glycosyl hydrolase family 3 signature	PRINTS	175	191	727	4.40E-27	IPR001764	Glycoside hydrolase, family 3, N-terminal	GO:0004553(InterPro)|GO:0005975(InterPro)
38405	-1.672552924	0.011841497	4.177754193	7.60E-31	PR00133	Glycosyl hydrolase family 3 signature	PRINTS	244	262	727	4.40E-27	IPR001764	Glycoside hydrolase, family 3, N-terminal	GO:0004553(InterPro)|GO:0005975(InterPro)
38405	-1.672552924	0.011841497	4.177754193	7.60E-31	G3DSA:3.40.50.1700:FF:000003	Probable beta-glucosidase	FunFam	347	612	727	7.70E-107	-	-	-
38405	-1.672552924	0.011841497	4.177754193	7.60E-31	PTHR42715	BETA-GLUCOSIDASE	PANTHER	21	726	727	0	IPR050288	Cellulose-degrading glycosyl hydrolase 3	GO:0008422(PANTHER)|GO:0009251(PANTHER)
38405	-1.672552924	0.011841497	4.177754193	7.60E-31	SSF52279	Beta-D-glucan exohydrolase, C-terminal domain	SUPERFAMILY	363	613	727	2.09E-57	IPR036881	Glycoside hydrolase family 3 C-terminal domain superfamily	GO:0004553(InterPro)|GO:0005975(InterPro)
38405	-1.672552924	0.011841497	4.177754193	7.60E-31	G3DSA:2.60.40.10:FF:000495	Periplasmic beta-glucosidase	FunFam	612	727	727	1.00E-28	-	-	-
38405	-1.672552924	0.011841497	4.177754193	7.60E-31	G3DSA:2.60.40.10	Immunoglobulins	Gene3D	611	727	727	2.90E-37	IPR013783	Immunoglobulin-like fold	-
38405	-1.672552924	0.011841497	4.177754193	7.60E-31	SM01217	Fn3_like_2	SMART	647	716	727	1.50E-27	IPR026891	Fibronectin type III-like domain	-
38405	-1.672552924	0.011841497	4.177754193	7.60E-31	G3DSA:3.20.20.300:FF:000002	Probable beta-glucosidase	FunFam	10	326	727	0	-	-	-
38405	-1.672552924	0.011841497	4.177754193	7.60E-31	SSF51445	(Trans)glycosidases	SUPERFAMILY	32	360	727	6.53E-88	IPR017853	Glycoside hydrolase superfamily	-
38405	-1.672552924	0.011841497	4.177754193	7.60E-31	PF00933	Glycosyl hydrolase family 3 N terminal domain	Pfam	104	316	727	5.40E-28	IPR001764	Glycoside hydrolase, family 3, N-terminal	GO:0004553(InterPro)|GO:0005975(InterPro)
74780	-1.218047926	0.04911338	1.598562776	0.008771873	SM00174	rho_sub_3	SMART	14	175	198	4.20E-11	IPR001806	Small GTPase	GO:0003924(InterPro)|GO:0005525(InterPro)
74780	-1.218047926	0.04911338	1.598562776	0.008771873	SM00175	rab_sub_5	SMART	12	175	198	1.90E-30	-	-	-
74780	-1.218047926	0.04911338	1.598562776	0.008771873	PTHR24070	RAS, DI-RAS, AND RHEB FAMILY MEMBERS OF SMALL GTPASE SUPERFAMILY	PANTHER	11	184	198	1.90E-67	IPR020849	Small GTPase, Ras-type	GO:0003924(PANTHER)|GO:0005525(InterPro)|GO:0005525(PANTHER)|GO:0005886(PANTHER)|GO:0007165(InterPro)|GO:0007265(PANTHER)|GO:0016020(InterPro)|GO:0019003(PANTHER)
74780	-1.218047926	0.04911338	1.598562776	0.008771873	SM00173	ras_sub_4	SMART	9	175	198	4.20E-121	-	-	-
74780	-1.218047926	0.04911338	1.598562776	0.008771873	PF00071	Ras family	Pfam	13	173	198	1.00E-55	IPR001806	Small GTPase	GO:0003924(InterPro)|GO:0005525(InterPro)
74780	-1.218047926	0.04911338	1.598562776	0.008771873	SSF52540	P-loop containing nucleoside triphosphate hydrolases	SUPERFAMILY	10	185	198	2.52E-51	IPR027417	P-loop containing nucleoside triphosphate hydrolase	-
74780	-1.218047926	0.04911338	1.598562776	0.008771873	G3DSA:3.40.50.300:FF:000080	Ras-like GTPase Ras1	FunFam	6	180	198	6.60E-85	-	-	-
74780	-1.218047926	0.04911338	1.598562776	0.008771873	G3DSA:3.40.50.300	-	Gene3D	8	182	198	1.10E-66	IPR027417	P-loop containing nucleoside triphosphate hydrolase	-
74780	-1.218047926	0.04911338	1.598562776	0.008771873	TIGR00231	small GTP-binding protein domain	NCBIfam	10	165	198	9.60E-30	IPR005225	Small GTP-binding domain	GO:0005525(InterPro)
74780	-1.218047926	0.04911338	1.598562776	0.008771873	PR00449	Transforming protein P21 ras signature	PRINTS	12	33	198	2.40E-39	-	-	-
74780	-1.218047926	0.04911338	1.598562776	0.008771873	PR00449	Transforming protein P21 ras signature	PRINTS	35	51	198	2.40E-39	-	-	-
74780	-1.218047926	0.04911338	1.598562776	0.008771873	PR00449	Transforming protein P21 ras signature	PRINTS	52	74	198	2.40E-39	-	-	-
74780	-1.218047926	0.04911338	1.598562776	0.008771873	PR00449	Transforming protein P21 ras signature	PRINTS	115	128	198	2.40E-39	-	-	-
74780	-1.218047926	0.04911338	1.598562776	0.008771873	PR00449	Transforming protein P21 ras signature	PRINTS	150	172	198	2.40E-39	-	-	-
81764	-2.354540473	0.013205068	1.108485727	0.000142635	PTHR24324	HOMEOBOX PROTEIN HHEX	PANTHER	21	114	190	1.90E-15	IPR051000	Homeobox DNA-binding	GO:0000978(PANTHER)|GO:0006357(PANTHER)|GO:0030154(PANTHER)
81764	-2.354540473	0.013205068	1.108485727	0.000142635	G3DSA:1.10.10.60	-	Gene3D	16	87	190	4.30E-17	-	-	-
81764	-2.354540473	0.013205068	1.108485727	0.000142635	SSF46689	Homeodomain-like	SUPERFAMILY	17	82	190	3.51E-18	IPR009057	Homedomain-like superfamily	-
81764	-2.354540473	0.013205068	1.108485727	0.000142635	PF00046	Homeodomain	Pfam	22	75	190	5.70E-12	IPR001356	Homeodomain	GO:0003677(InterPro)
81764	-2.354540473	0.013205068	1.108485727	0.000142635	cd00086	homeodomain	CDD	22	79	190	1.04E-13	IPR001356	Homeodomain	GO:0003677(InterPro)
81764	-2.354540473	0.013205068	1.108485727	0.000142635	SM00389	HOX_1	SMART	22	82	190	3.30E-13	IPR001356	Homeodomain	GO:0003677(InterPro)
85242	-4.716881077	2.52E-37	2.284969318	0.049614145	cd22744	OTU	CDD	177	258	258	2.04E-11	-	-	-
85242	-4.716881077	2.52E-37	2.284969318	0.049614145	G3DSA:3.90.70.80	-	Gene3D	159	251	258	1.40E-07	-	-	-
86286	-1.448947577	0.022729805	2.593234517	0.038500713	TIGR04215	choice-of-anchor A domain	NCBIfam	66	346	486	1.80E-08	IPR026588	Choice-of-anchor A domain	-
86286	-1.448947577	0.022729805	2.593234517	0.038500713	PF20597	Putative Ice-binding-like adhesive domain	Pfam	63	345	486	4.00E-22	IPR026588	Choice-of-anchor A domain	-
104766	-1.455964	0.031952239	2.605538731	0.003361365	G3DSA:2.120.10.80	-	Gene3D	123	330	455	9.30E-15	IPR015915	Kelch-type beta propeller	GO:0005515(InterPro)
104766	-1.455964	0.031952239	2.605538731	0.003361365	SSF117281	Kelch motif	SUPERFAMILY	2	274	455	1.96E-11	IPR015915	Kelch-type beta propeller	GO:0005515(InterPro)
109813	-2.238173858	0.001137577	2.092213139	0.002943985	G3DSA:2.60.40.640	-	Gene3D	20	161	380	5.10E-15	IPR014752	Arrestin-like, C-terminal	-
109813	-2.238173858	0.001137577	2.092213139	0.002943985	PTHR11188	ARRESTIN DOMAIN CONTAINING PROTEIN	PANTHER	27	307	380	7.70E-14	IPR050357	Arrestin domain-containing protein	GO:0005737(PANTHER)|GO:0005829(PANTHER)|GO:0005886(PANTHER)|GO:0015031(PANTHER)|GO:0030674(PANTHER)|GO:0031625(PANTHER)|GO:0070086(PANTHER)
109813	-2.238173858	0.001137577	2.092213139	0.002943985	SSF81296	E set domains	SUPERFAMILY	28	137	380	7.00E-07	IPR014756	Immunoglobulin E-set	-
112811	-4.961189768	2.10E-39	2.772431936	0.011068914	SSF54060	His-Me finger endonucleases	SUPERFAMILY	57	123	197	1.77E-07	IPR044925	His-Me finger superfamily	-
112811	-4.961189768	2.10E-39	2.772431936	0.011068914	G3DSA:3.90.75.20	-	Gene3D	41	129	197	6.10E-12	-	-	-
113966	-4.280885101	2.38E-32	2.310372258	0.011635415	SSF51905	FAD/NAD(P)-binding domain	SUPERFAMILY	145	307	607	4.21E-16	IPR036188	FAD/NAD(P)-binding domain superfamily	-
113966	-4.280885101	2.38E-32	2.310372258	0.011635415	PTHR43735	APOPTOSIS-INDUCING FACTOR 1	PANTHER	2	383	607	1.20E-77	-	-	GO:0004174(PANTHER)|GO:0005737(PANTHER)|GO:0050660(PANTHER)
113966	-4.280885101	2.38E-32	2.310372258	0.011635415	SSF51905	FAD/NAD(P)-binding domain	SUPERFAMILY	1	183	607	7.77E-21	IPR036188	FAD/NAD(P)-binding domain superfamily	-
113966	-4.280885101	2.38E-32	2.310372258	0.011635415	PR00368	FAD-dependent pyridine nucleotide reductase signature	PRINTS	5	24	607	4.70E-13	-	-	-
113966	-4.280885101	2.38E-32	2.310372258	0.011635415	PR00368	FAD-dependent pyridine nucleotide reductase signature	PRINTS	105	123	607	4.70E-13	-	-	-
113966	-4.280885101	2.38E-32	2.310372258	0.011635415	PR00368	FAD-dependent pyridine nucleotide reductase signature	PRINTS	146	164	607	4.70E-13	-	-	-
113966	-4.280885101	2.38E-32	2.310372258	0.011635415	PR00368	FAD-dependent pyridine nucleotide reductase signature	PRINTS	242	258	607	4.70E-13	-	-	-
113966	-4.280885101	2.38E-32	2.310372258	0.011635415	PF07992	Pyridine nucleotide-disulphide oxidoreductase	Pfam	4	305	607	9.60E-30	IPR023753	FAD/NAD(P)-binding domain	GO:0016491(InterPro)
113966	-4.280885101	2.38E-32	2.310372258	0.011635415	PR00411	Pyridine nucleotide disulphide reductase class-I signature	PRINTS	4	26	607	4.10E-11	-	-	-
113966	-4.280885101	2.38E-32	2.310372258	0.011635415	PR00411	Pyridine nucleotide disulphide reductase class-I signature	PRINTS	146	171	607	4.10E-11	-	-	-
113966	-4.280885101	2.38E-32	2.310372258	0.011635415	PR00411	Pyridine nucleotide disulphide reductase class-I signature	PRINTS	243	257	607	4.10E-11	-	-	-
113966	-4.280885101	2.38E-32	2.310372258	0.011635415	PR00411	Pyridine nucleotide disulphide reductase class-I signature	PRINTS	290	297	607	4.10E-11	-	-	-
113966	-4.280885101	2.38E-32	2.310372258	0.011635415	G3DSA:3.50.50.100	-	Gene3D	1	393	607	4.00E-43	-	-	-
114725	-1.484457613	0.002652157	1.35595577	0.004810209	SSF50965	Galactose oxidase, central domain	SUPERFAMILY	166	437	612	1.96E-14	IPR011043	Galactose oxidase/kelch, beta-propeller	-
114725	-1.484457613	0.002652157	1.35595577	0.004810209	PTHR23244	KELCH REPEAT DOMAIN	PANTHER	134	412	612	5.20E-18	-	-	-
114725	-1.484457613	0.002652157	1.35595577	0.004810209	G3DSA:2.120.10.80	-	Gene3D	42	230	612	5.00E-12	IPR015915	Kelch-type beta propeller	GO:0005515(InterPro)
114725	-1.484457613	0.002652157	1.35595577	0.004810209	G3DSA:2.120.10.80	-	Gene3D	231	486	612	6.30E-16	IPR015915	Kelch-type beta propeller	GO:0005515(InterPro)
114725	-1.484457613	0.002652157	1.35595577	0.004810209	SSF117281	Kelch motif	SUPERFAMILY	65	226	612	1.44E-10	IPR015915	Kelch-type beta propeller	GO:0005515(InterPro)
115038	-1.779248479	5.47E-06	1.673750633	3.09E-06	G3DSA:3.40.50.12780	-	Gene3D	66	564	568	9.30E-44	IPR042099	ANL, N-terminal domain	-
115038	-1.779248479	5.47E-06	1.673750633	3.09E-06	SSF56801	Acetyl-CoA synthetase-like	SUPERFAMILY	71	562	568	2.22E-38	-	-	-
115038	-1.779248479	5.47E-06	1.673750633	3.09E-06	PTHR43272	LONG-CHAIN-FATTY-ACID--COA LIGASE	PANTHER	67	560	568	7.90E-65	-	-	GO:0001676(PANTHER)|GO:0004467(PANTHER)|GO:0005783(PANTHER)|GO:0016020(PANTHER)
115038	-1.779248479	5.47E-06	1.673750633	3.09E-06	PF00501	AMP-binding enzyme	Pfam	283	530	568	2.90E-11	IPR000873	AMP-dependent synthetase/ligase domain	-
135793	-1.655426198	0.00271231	2.328433642	0.03867893	PTHR23502	MAJOR FACILITATOR SUPERFAMILY	PANTHER	9	454	456	3.30E-90	-	-	GO:0005887(PANTHER)|GO:0022857(PANTHER)|GO:0055085(PANTHER)
135793	-1.655426198	0.00271231	2.328433642	0.03867893	SSF103473	MFS general substrate transporter	SUPERFAMILY	8	445	456	8.76E-64	IPR036259	MFS transporter superfamily	-
135793	-1.655426198	0.00271231	2.328433642	0.03867893	G3DSA:1.20.1250.20	MFS general substrate transporter like domains	Gene3D	17	444	456	1.10E-54	IPR036259	MFS transporter superfamily	-
135793	-1.655426198	0.00271231	2.328433642	0.03867893	PF07690	Major Facilitator Superfamily	Pfam	26	409	456	8.70E-45	IPR011701	Major facilitator superfamily	GO:0022857(InterPro)|GO:0055085(InterPro)
144573	-1.469039077	0.002699923	2.461891391	0.011564618	cd02933	OYE_like_FMN	CDD	20	360	382	0	-	-	-
144573	-1.469039077	0.002699923	2.461891391	0.011564618	G3DSA:3.20.20.70:FF:000138	NADPH dehydrogenase 1	FunFam	13	382	382	0	-	-	-
144573	-1.469039077	0.002699923	2.461891391	0.011564618	PF00724	NADH:flavin oxidoreductase / NADH oxidase family	Pfam	21	355	382	5.90E-91	IPR001155	NADH:flavin oxidoreductase/NADH oxidase, N-terminal	GO:0010181(InterPro)|GO:0016491(InterPro)
144573	-1.469039077	0.002699923	2.461891391	0.011564618	G3DSA:3.20.20.70	Aldolase class I	Gene3D	11	382	382	0	IPR013785	Aldolase-type TIM barrel	-
144573	-1.469039077	0.002699923	2.461891391	0.011564618	PTHR22893	NADH OXIDOREDUCTASE-RELATED	PANTHER	21	376	382	2.00E-124	IPR045247	Oxidoreductase Oye-like	GO:0010181(InterPro)|GO:0016491(InterPro)|GO:0016491(PANTHER)
144573	-1.469039077	0.002699923	2.461891391	0.011564618	SSF51395	FMN-linked oxidoreductases	SUPERFAMILY	18	380	382	4.58E-112	-	-	-
148944	-1.563064613	0.00386139	3.220292241	7.69E-13	SM00812	alpha_l_fucos	SMART	120	517	571	2.00E-101	IPR000933	Glycoside hydrolase, family 29	GO:0004560(InterPro)|GO:0005975(InterPro)
148944	-1.563064613	0.00386139	3.220292241	7.69E-13	G3DSA:2.60.40.1180	-	Gene3D	470	571	571	4.00E-06	IPR013780	Glycosyl hydrolase, all-beta	-
148944	-1.563064613	0.00386139	3.220292241	7.69E-13	PTHR10030	ALPHA-L-FUCOSIDASE	PANTHER	125	515	571	7.10E-54	IPR000933	Glycoside hydrolase, family 29	GO:0004560(PANTHER)|GO:0004560(InterPro)|GO:0005764(PANTHER)|GO:0005975(InterPro)|GO:0006004(PANTHER)|GO:0016139(PANTHER)
148944	-1.563064613	0.00386139	3.220292241	7.69E-13	PR00741	Glycosyl hydrolase family 29 signature	PRINTS	181	196	571	4.30E-23	IPR016286	Alpha-L-fucosidase, metazoa-type	GO:0004560(InterPro)|GO:0006004(InterPro)
148944	-1.563064613	0.00386139	3.220292241	7.69E-13	PR00741	Glycosyl hydrolase family 29 signature	PRINTS	220	236	571	4.30E-23	IPR016286	Alpha-L-fucosidase, metazoa-type	GO:0004560(InterPro)|GO:0006004(InterPro)
148944	-1.563064613	0.00386139	3.220292241	7.69E-13	PR00741	Glycosyl hydrolase family 29 signature	PRINTS	267	286	571	4.30E-23	IPR016286	Alpha-L-fucosidase, metazoa-type	GO:0004560(InterPro)|GO:0006004(InterPro)
148944	-1.563064613	0.00386139	3.220292241	7.69E-13	PR00741	Glycosyl hydrolase family 29 signature	PRINTS	419	440	571	4.30E-23	IPR016286	Alpha-L-fucosidase, metazoa-type	GO:0004560(InterPro)|GO:0006004(InterPro)
148944	-1.563064613	0.00386139	3.220292241	7.69E-13	PR00741	Glycosyl hydrolase family 29 signature	PRINTS	452	474	571	4.30E-23	IPR016286	Alpha-L-fucosidase, metazoa-type	GO:0004560(InterPro)|GO:0006004(InterPro)
148944	-1.563064613	0.00386139	3.220292241	7.69E-13	PF01120	Alpha-L-fucosidase	Pfam	119	463	571	2.90E-87	IPR000933	Glycoside hydrolase, family 29	GO:0004560(InterPro)|GO:0005975(InterPro)
148944	-1.563064613	0.00386139	3.220292241	7.69E-13	SSF51445	(Trans)glycosidases	SUPERFAMILY	120	469	571	1.37E-87	IPR017853	Glycoside hydrolase superfamily	-
148944	-1.563064613	0.00386139	3.220292241	7.69E-13	G3DSA:3.20.20.80	Glycosidases	Gene3D	116	469	571	1.10E-100	-	-	-
153053	-1.701861986	2.24E-05	1.330003064	0.029994593	G3DSA:1.20.1250.20:FF:000026	MFS quinate transporter QutD	FunFam	21	492	557	0	-	-	-
153053	-1.701861986	2.24E-05	1.330003064	0.029994593	PTHR48022	PLASTIDIC GLUCOSE TRANSPORTER 4	PANTHER	23	506	557	0	IPR050360	Major Facilitator Superfamily Sugar Transporters	GO:0005351(PANTHER)|GO:0008643(PANTHER)|GO:0016020(PANTHER)
153053	-1.701861986	2.24E-05	1.330003064	0.029994593	cd17356	MFS_HXT	CDD	27	489	557	2.93E-121	-	-	-
153053	-1.701861986	2.24E-05	1.330003064	0.029994593	SSF103473	MFS general substrate transporter	SUPERFAMILY	29	486	557	6.02E-73	IPR036259	MFS transporter superfamily	-
153053	-1.701861986	2.24E-05	1.330003064	0.029994593	PF00083	Sugar (and other) transporter	Pfam	30	489	557	3.20E-119	IPR005828	Major facilitator, sugar transporter-like	GO:0016020(InterPro)|GO:0022857(InterPro)|GO:0055085(InterPro)
153053	-1.701861986	2.24E-05	1.330003064	0.029994593	TIGR00879	sugar porter family MFS transporter	NCBIfam	23	485	557	1.30E-116	IPR003663	Sugar/inositol transporter	GO:0016020(InterPro)|GO:0022857(InterPro)|GO:0055085(InterPro)
153053	-1.701861986	2.24E-05	1.330003064	0.029994593	G3DSA:1.20.1250.20	MFS general substrate transporter like domains	Gene3D	18	492	557	0	IPR036259	MFS transporter superfamily	-
153053	-1.701861986	2.24E-05	1.330003064	0.029994593	PR00171	Sugar transporter signature	PRINTS	36	46	557	3.90E-29	IPR003663	Sugar/inositol transporter	GO:0016020(InterPro)|GO:0022857(InterPro)|GO:0055085(InterPro)
153053	-1.701861986	2.24E-05	1.330003064	0.029994593	PR00171	Sugar transporter signature	PRINTS	122	141	557	3.90E-29	IPR003663	Sugar/inositol transporter	GO:0016020(InterPro)|GO:0022857(InterPro)|GO:0055085(InterPro)
153053	-1.701861986	2.24E-05	1.330003064	0.029994593	PR00171	Sugar transporter signature	PRINTS	286	296	557	3.90E-29	IPR003663	Sugar/inositol transporter	GO:0016020(InterPro)|GO:0022857(InterPro)|GO:0055085(InterPro)
153053	-1.701861986	2.24E-05	1.330003064	0.029994593	PR00171	Sugar transporter signature	PRINTS	391	412	557	3.90E-29	IPR003663	Sugar/inositol transporter	GO:0016020(InterPro)|GO:0022857(InterPro)|GO:0055085(InterPro)
153053	-1.701861986	2.24E-05	1.330003064	0.029994593	PR00171	Sugar transporter signature	PRINTS	414	426	557	3.90E-29	IPR003663	Sugar/inositol transporter	GO:0016020(InterPro)|GO:0022857(InterPro)|GO:0055085(InterPro)
157923	-2.292753147	0.01585058	4.424130068	0.002000538	G3DSA:1.20.1280.140	-	Gene3D	95	182	184	7.10E-09	-	-	-
157923	-2.292753147	0.01585058	4.424130068	0.002000538	PTHR38123	CELL WALL SERINE-THREONINE-RICH GALACTOMANNOPROTEIN MP1 (AFU_ORTHOLOGUE AFUA_4G03240)	PANTHER	1	182	184	1.00E-15	-	-	GO:0005576(PANTHER)
157923	-2.292753147	0.01585058	4.424130068	0.002000538	PF12296	Hydrophobic surface binding protein A	Pfam	31	153	184	2.40E-19	IPR021054	Cell wall mannoprotein 1	-
158671	-6.156678804	7.66E-70	2.783273252	0.002386171	SSF56219	DNase I-like	SUPERFAMILY	1	84	493	4.61E-06	IPR036691	Endonuclease/exonuclease/phosphatase superfamily	-
161010	-6.141989168	7.75E-79	2.004360358	1.67E-11	SSF57756	Retrovirus zinc finger-like domains	SUPERFAMILY	148	178	707	1.40E-06	IPR036875	Zinc finger, CCHC-type superfamily	GO:0003676(InterPro)|GO:0008270(InterPro)
165362	-4.610844279	2.87E-41	1.906649909	0.006567854	SSF54060	His-Me finger endonucleases	SUPERFAMILY	54	120	194	2.12E-09	IPR044925	His-Me finger superfamily	-
165362	-4.610844279	2.87E-41	1.906649909	0.006567854	G3DSA:3.90.75.20	-	Gene3D	26	126	194	7.40E-14	-	-	-
85858	-5.143596635	4.65E-44	2.083186955	0.012048395	down_sRNA	up_mRNA	down_sRNA.up_mRNA								KOG0533	RRM motif-containing protein
105456	-5.857587203	6.21E-57	1.964812178	3.74E-05													gag-polypeptide of LTR copia-type, Retrotransposon gag protein
106032	-6.533937917	2.37E-73	1.965208664	0.043212666													zinc-binding in reverse transcriptase
106237	-2.02405189	1.61E-08	1.095403819	1.35E-05											KOG3592	Microtubule-associated proteins
108121	-3.342634977	1.20E-21	1.095689758	0.02364275
108145	-5.480549802	2.00E-55	1.977848631	0.023724268										GO:0005634	KOG3105	DNA-binding centromere protein B (CENP-B)
111195	-6.849157709	1.70E-84	1.790084866	0.000116787													zinc-binding in reverse transcriptase
113533	-5.580277779	1.56E-60	1.108312726	4.94E-08
115001	-8.031781991	1.44E-127	1.556071512	0.001206107													zinc-binding in reverse transcriptase
116171	-1.391898541	0.043443459	1.019685631	0.023088245											KOG2992	Nucleolar GTPase/ATPase p130
116213	-5.474443492	7.35E-55	1.246417915	0.026490837
116314	-2.58253265	4.52E-12	1.846234912	0.010448057
156991	-7.425138406	1.87E-83	2.87517913	0.024348002													zinc-binding in reverse transcriptase
157526	-7.717672492	7.02E-103	2.174730402	0.02783968													zinc-binding in reverse transcriptase
161215	-1.278469992	0.013439494	1.178692665	0.026964737											KOG2375	Protein interacting with poly(A)-binding protein
